# Supplementary material for: Bisphenol A and bisphenol S both disrupt ovine granulosa cell steroidogenesis but through different molecular pathways
Source: J Ovarian Res. 2023 Feb 3;16:30. doi: 10.1186/s13048-023-01114-4 (PMC9896735; doi:10.1186/s13048-023-01114-4)
Supplement: Supplementary file 2 — Additional file 2: Supplementary Table 1. Comparisons of the effect on progesterone (A) and oestradiol (B) secretion between conditions, including the p-values for all the multiple comparisons of the post-hoc test that followed the ANOVA. * indicates a significant difference and # indicates a tendency. Supplementary Table 2. Total number of reads for each sample. Six biological replicates of ovine granulosa cells were sequences per experimental conditions (Control, 50 µM BPA, 50 µM BPS, 10 µM G1), after 1h of treatment. This analysis generated an average of 23.7 ± 0.5 million reads per sample, and 73.7 ± 0.2 % of the reads were uniquely aligned with the sheep reference genome (Oar_rambouillet_v1.0, chromosomes). Supplementary Table 3. Differentially expressed genes (adjusted p-value ≤ 0.05) between the four comparisons: control versus bisphenol A (BPA), control versus bisphenol S (BPS), BPA versus BPS and G1 versus control. Six biological replicates of ovine granulosa cells were sequenced per experimental conditions (Control, 50 µM BPA, 50 µM BPS, 10 µM G1), after 1h of treatment. Supplementary Table 4. Hierarchical list of differentially expressed genes in the heatmap presented in Figure 2B. Supplementary Table 5. Functional analysis of ovine granulosa cells differentially expressed genes. Functional clusters using hierarchical clustering based on Wang’s semantic similarity between GO terms respecting GO and Ward’s criterion were performed using the ViSEAGO package. Supplementary Table 6. The main biological processes of differentially expressed genes (DEG) after treatment with bisphenol A (BPA) or bisphenol S (BPS). After 1 hour of treatment, in the presence or absence (control) of BPA or BPS at 50 μM, GC (6 replicates / condition) were an RNA-seq analysis made it possible to obtain a list of differential expression genes. Biological processes from gene ontology (GO; p ≤ 0.01) terms was obtained using ViSEAGO. The table shows the 20 GO, corresponding to biological [file 13048_2023_1114_MOESM2_ESM.xlsx]

## Sheet: Supp Table 1
Supplementary table 1: Comparisons of the effect on progesterone (A) and oestradiol (B) secretion between conditions,
including the p-values for all the multiple comparisons of the post-hoc test that followed the ANOVA. * indicates a significant difference and # indicates a tendency.
A.	Progesterone statistical analysis: multiple comparison					B.	Oestradiol statistical analysis: multiple comparison
	Comparison	p.Value					Comparison	p.Value
1	p( BPA-10µM , BPA-50µM )	2.27341e-09	*			1	p( BPA-10µM , BPA-50µM )	1
2	p( BPA-10µM , BPS-10µM )	1				2	p( BPA-10µM , BPS-10µM )	1.13631e-09	*
3	p( BPA-10µM , BPS-50µM )	1				3	p( BPA-10µM , BPS-50µM )	0	*
4	p( BPA-10µM , CTRL-EtOH )	0.000292762	*			4	p( BPA-10µM , CTRL-EtOH )	0.86831
5	p( BPA-10µM , G1-1µM )	0	*			5	p( BPA-10µM , G1-1µM )	0.97269
6	p( BPA-10µM , G15-10µM )	0.369447				6	p( BPA-10µM , G15-10µM )	0	*
7	p( BPA-10µM , G15+BPA-10µM )	0.251034				7	p( BPA-10µM , G15+BPA-10µM )	0.00406721	*
8	p( BPA-10µM , G15+BPA-50µM )	0	*			8	p( BPA-10µM , G15+BPA-50µM )	0.982007
9	p( BPA-10µM , G15+BPS-10µM )	0.078253	#			9	p( BPA-10µM , G15+BPS-10µM )	0	*
10	p( BPA-10µM , G15+BPS-50µM )	0	*			10	p( BPA-10µM , G15+BPS-50µM )	0	*
11	p( BPA-50µM , BPS-10µM )	3.15703e-12	*			11	p( BPA-50µM , BPS-10µM )	1.61331e-10	*
12	p( BPA-50µM , BPS-50µM )	0.00722002	*			12	p( BPA-50µM , BPS-50µM )	0	*
13	p( BPA-50µM , CTRL-EtOH )	0	*			13	p( BPA-50µM , CTRL-EtOH )	0.984062
14	p( BPA-50µM , G1-1µM )	0	*			14	p( BPA-50µM , G1-1µM )	0.997314
15	p( BPA-50µM , G15-10µM )	0.564453				15	p( BPA-50µM , G15-10µM )	0	*
16	p( BPA-50µM , G15+BPA-10µM )	0.988211				16	p( BPA-50µM , G15+BPA-10µM )	0.000700365	*
17	p( BPA-50µM , G15+BPA-50µM )	0.00256421	*			17	p( BPA-50µM , G15+BPA-50µM )	0.965938
18	p( BPA-50µM , G15+BPS-10µM )	0.842689				18	p( BPA-50µM , G15+BPS-10µM )	0	*
19	p( BPA-50µM , G15+BPS-50µM )	0.835866				19	p( BPA-50µM , G15+BPS-50µM )	0	*
20	p( BPS-10µM , BPS-50µM )	0.999528				20	p( BPS-10µM , BPS-50µM )	0.99744
21	p( BPS-10µM , CTRL-EtOH )	0.00062161	*			21	p( BPS-10µM , CTRL-EtOH )	0.000642958	*
22	p( BPS-10µM , G1-1µM )	0	*			22	p( BPS-10µM , G1-1µM )	0.000288294	*
23	p( BPS-10µM , G15-10µM )	0.220453				23	p( BPS-10µM , G15-10µM )	0.347799
24	p( BPS-10µM , G15+BPA-10µM )	0.0114095	*			24	p( BPS-10µM , G15+BPA-10µM )	0.999996
25	p( BPS-10µM , G15+BPA-50µM )	0	*			25	p( BPS-10µM , G15+BPA-50µM )	0.766353
26	p( BPS-10µM , G15+BPS-10µM )	0.00442634	*			26	p( BPS-10µM , G15+BPS-10µM )	1.31808e-11	*
27	p( BPS-10µM , G15+BPS-50µM )	0	*			27	p( BPS-10µM , G15+BPS-50µM )	4.85786e-09	*
28	p( BPS-50µM , CTRL-EtOH )	3.1632e-11	*			28	p( BPS-50µM , CTRL-EtOH )	5.34288e-09	*
29	p( BPS-50µM , G1-1µM )	0	*			29	p( BPS-50µM , G1-1µM )	8.78429e-09	*
30	p( BPS-50µM , G15-10µM )	0.917738				30	p( BPS-50µM , G15-10µM )	0.999981
31	p( BPS-50µM , G15+BPA-10µM )	0.59098				31	p( BPS-50µM , G15+BPA-10µM )	0.625458
32	p( BPS-50µM , G15+BPA-50µM )	1.96865e-12	*			32	p( BPS-50µM , G15+BPA-50µM )	0.0264228	*
33	p( BPS-50µM , G15+BPS-10µM )	0.630068				33	p( BPS-50µM , G15+BPS-10µM )	0.00196576	*
34	p( BPS-50µM , G15+BPS-50µM )	9.93515e-10	*			34	p( BPS-50µM , G15+BPS-50µM )	0.0118631	*
35	p( CTRL-EtOH , G1-1µM )	0	*			35	p( CTRL-EtOH , G1-1µM )	1
36	p( CTRL-EtOH , G15-10µM )	6.91654e-08	*			36	p( CTRL-EtOH , G15-10µM )	0	*
37	p( CTRL-EtOH , G15+BPA-10µM )	9.99201e-16	*			37	p( CTRL-EtOH , G15+BPA-10µM )	0.0544072	#
38	p( CTRL-EtOH , G15+BPA-50µM )	0	*			38	p( CTRL-EtOH , G15+BPA-50µM )	0.999999
39	p( CTRL-EtOH , G15+BPS-10µM )	0	*			39	p( CTRL-EtOH , G15+BPS-10µM )	0	*
40	p( CTRL-EtOH , G15+BPS-50µM )	0	*			40	p( CTRL-EtOH , G15+BPS-50µM )	0	*
41	p( G1-1µM , G15-10µM )	0	*			41	p( G1-1µM , G15-10µM )	0	*
42	p( G1-1µM , G15+BPA-10µM )	0	*			42	p( G1-1µM , G15+BPA-10µM )	0.129253
43	p( G1-1µM , G15+BPA-50µM )	0	*			43	p( G1-1µM , G15+BPA-50µM )	0.999996
44	p( G1-1µM , G15+BPS-10µM )	0	*			44	p( G1-1µM , G15+BPS-10µM )	0	*
45	p( G1-1µM , G15+BPS-50µM )	0	*			45	p( G1-1µM , G15+BPS-50µM )	0	*
46	p( G15-10µM , G15+BPA-10µM )	1				46	p( G15-10µM , G15+BPA-10µM )	0.0163022	*
47	p( G15-10µM , G15+BPA-50µM )	0	*			47	p( G15-10µM , G15+BPA-50µM )	8.10583e-06	*
48	p( G15-10µM , G15+BPS-10µM )	1				48	p( G15-10µM , G15+BPS-10µM )	0.00608695	*
49	p( G15-10µM , G15+BPS-50µM )	1.3065e-05	*			49	p( G15-10µM , G15+BPS-50µM )	0.0190646	*
50	p( G15+BPA-10µM , G15+BPA-50µM )	7.07701e-07	*			50	p( G15+BPA-10µM , G15+BPA-50µM )	0.99964
51	p( G15+BPA-10µM , G15+BPS-10µM )	1				51	p( G15+BPA-10µM , G15+BPS-10µM )	0	*
52	p( G15+BPA-10µM , G15+BPS-50µM )	0.00453758	*			52	p( G15+BPA-10µM , G15+BPS-50µM )	2.31747e-11	*
53	p( G15+BPA-50µM , G15+BPS-10µM )	2.79585e-11	*			53	p( G15+BPA-50µM , G15+BPS-10µM )	0	*
54	p( G15+BPA-50µM , G15+BPS-50µM )	0.999938				54	p( G15+BPA-50µM , G15+BPS-50µM )	0	*
55	p( G15+BPS-10µM , G15+BPS-50µM )	8.02319e-05	*			55	p( G15+BPS-10µM , G15+BPS-50µM )	1

## Sheet: Supp Table 2
Supplementary Table 2: Total number of reads for each sample
Six biological replicates of ovine granulosa cells were sequences per experimental conditions (Control, 50 µM BPA, 50 µM BPS, 10 µM G1), after 1h of treatment.
This analysis generated an average of 23.7 ± 0.5 million reads per sample, and 73.7 ± 0.2 % of the reads were uniquely aligned with the sheep reference genome (Oar_rambouillet_v1.0, chromosomes).
N° sample	Culture time (h)	Treatment	Replicat	Number of reads	Alignement (%)
1	1	Control	1	30,273,991	72.01
2	1	BPA 50 µM	1	22,522,516	73.52
3	1	BPS 50 µM	1	20,182,913	72.8
4	1	G1 10 µM	1	26,275,178	73.17
5	1	Control	2	22,802,822	73.93
6	1	BPA 50 µM	2	22,814,138	73.39
7	1	BPS 50 µM	2	20,587,375	72.57
8	1	G1 10 µM	2	26,198,417	74.9
9	1	Control	3	22,945,763	74.72
10	1	BPA 50 µM	3	24,789,937	73.06
11	1	BPS 50 µM	3	21,911,056	72.93
12	1	G1 10 µM	3	21,884,891	74.34
13	1	Control	4	25,013,072	74.63
14	1	BPA 50 µM	4	25,585,925	72.98
15	1	BPS 50 µM	4	23,843,096	74.76
16	1	G1 10 µM	4	18,547,837	74.11
17	1	Control	5	24,986,336	74.93
18	1	BPA 50 µM	5	23,135,236	73.94
19	1	BPS 50 µM	5	25,662,629	74.3
20	1	G1 10 µM	5	24,807,962	73.84
21	1	Control	6	21,788,079	71.74
22	1	BPA 50 µM	6	22,232,514	73.95
23	1	BPS 50 µM	6	26,322,112	74.26
24	1	G1 10 µM	6	24,631,239	73.9

## Sheet: Supp Table 3
Supplementary Table 3: Differentially expressed genes (adjusted p-value ≤ 0.05) between the four comparisons: control versus bisphenol A (BPA), control versus bisphenol S (BPS), BPA versus BPS and G1 versus control.
Six biological replicates of ovine granulosa cells were sequenced per experimental conditions (Control, 50 µM BPA, 50 µM BPS, 10 µM G1), after 1h of treatment.
Ensembl ID	Gene symbols	Gene names	BPA vs CTRL		BPS vs CTRL		BPA vs BPS		G1 vs CTRL		Mean expression (n = 6)
			FC	pValue adj	FC	pValue adj	FC	pValue adj	FC	pValue adj	BPA	BPS	CTRL	G1
ENSOARG00000020312	CHAC1	ChaC glutathione specific gamma-glutamylcyclotransferase 1	2.366	1.46716e-20	1.233	0.999983	1.919	1.85475e-11	1.168	0.999765	310	176	140	160
ENSOARG00000009999	JUN	Jun proto-oncogene, AP-1 transcription factor subunit	1.506	1.50283e-15	0.918	0.999983	1.64	4.71946e-23	1.274	8.53693e-05	12271	7460	8093	10384
ENSOARG00000002320	LSMEM1	Leucine Rich Single-Pass Membrane Protein 1	1.749	3.89953e-11	1.032	0.999983	1.694	1.46992e-09	1.16	0.999765	208	122	118	138
ENSOARG00000017214	NR4A1	Nuclear receptor subfamily 4 group A member 1	1.689	5.64068e-10	0.924	0.999983	1.828	2.25625e-13	1.789	1.85426e-12	4744	2543	2793	4928
ENSOARG00000020658	TXNIP	Thioredoxin interacting protein	0.453	2.62075e-54	0.732	1.04691e-06	0.618	4.42556e-19	0.805	0.00306573	23873	39014	53618	42519
ENSOARG00000010116	ARRDC4	Arrestin domain containing 4	0.453	1.8908e-13	0.736	0.396238	0.616	0.00028113	0.805	0.800957	1176	1904	2622	2107
ENSOARG00000017131	KLF10	Kruppel like factor 10	0.614	1.20656e-12	0.843	0.999983	0.728	0.000147949	0.888	0.999765	13878	19237	22833	20180
ENSOARG00000006322	LIF	LIF interleukin 6 family cytokine	0.571	3.56466e-05	0.865	0.999983	0.66	0.0165993	0.906	0.999765	267	341	373	371
ENSOARG00000012896	KLF9	Kruppel like factor 9	0.667	0.00941491	0.96	0.999983	0.694	0.0629439	0.868	0.999765	239	343	353	310
ENSOARG00000015319	KLF11	Kruppel like factor 11	0.657	4.92977e-05	0.954	0.999983	0.688	0.00118079	0.99	0.999765	907	1320	1386	1373
ENSOARG00000010199	EGR3	Early growth response 3	0.543	0.000617187	0.774	0.999983	0.701	0.187089	1.056	0.999765	154	218	282	297
ENSOARG00000003820	NOTCH1	Notch Receptor 1	0.729	0.036145	1.045	0.999983	0.698	0.0222854	1.183	0.999765	654	914	887	1055
ENSOARG00000017135	SPRY2	Sprouty RTK signaling antagonist 2	0.732	1.56897e-07	0.782	0.00103927	0.935	0.370688	0.704	8.54544e-10	1393	1470	1874	1336
ENSOARG00000001504	SREBF1	Sterol Regulatory Element Binding Transcription Factor 1	1.143	0.00780635	1.235	1.04691e-06	0.925	0.21875	1.681	6.65969e-53	2845	3074	2492	4180
ENSOARG00000002658	C15orf39	Chromosome 15 Open Reading Frame 39	0.742	4.28436e-05	0.969	0.999983	0.766	0.000952615	0.808	0.0242667	1604	2114	2173	1766
ENSOARG00000018728	novel gene		0.595	0.000469195	0.851	0.999983	0.699	0.104825	1.743	6.54344e-05	215	308	361	628
ENSOARG00000011626	TUBB	Tubulin beta class I	0.768	0.00136608	0.947	0.999983	0.811	0.0514671	0.75	0.000278337	11090	13617	14384	10821
ENSOARG00000016224	PPP1R3C	Protein phosphatase 1 regulatory subunit 3C	1.323	0.00176489	1.176	0.999983	1.125	0.244675	1.413	1.47114e-05	391	346	296	419
ENSOARG00000013671	GADD45B	Growth arrest and DNA damage inducible beta	0.778	0.00584279	0.932	0.999983	0.835	0.156146	0.701	4.84494e-06	4936	5876	6308	4415
ENSOARG00000001269	STAR	Steroidogenic Acute Regulatory Protein	1.174	0.0241043	1.076	0.999983	1.091	0.236643	1.254	0.000133023	1578	1451	1342	1692
ENSOARG00000024133	novel gene		1.254	3.76723e-05	1.22	0.00218924	1.027	0.684787	1.129	0.316165	7446	7225	5920	6701
ENSOARG00000000403	FAM217A	Family With Sequence Similarity 217 Member A	1.237	0.000256951	1.195	0.0275253	1.035	0.599453	1.044	0.999765	1633	1579	1323	1379
ENSOARG00000015908	ANKRD1	Ankyrin repeat domain 1	1.197	0.0039602	0.827	0.00804865	1.447	7.2636e-15	1.052	0.999765	5181	3597	4370	4605
ENSOARG00000007154	DDIT4	DNA damage inducible transcript 4	1.234	0.00513916	1.294	0.00103927	0.954	0.54286	1.107	0.999765	2685	2817	2172	2417
ENSOARG00000004189	MASP2	Mannan binding lectin serine peptidase 2	1.269	0.00639817	1.33	0.00148514	0.954	0.595834	1.034	0.999765	357	373	281	290
ENSOARG00000022521	novel gene		1.3	5.413e-10	1.202	0.00103927	1.082	0.225314	1.112	0.316165	11244	10396	8634	9632
ENSOARG00000022261	5S_rRNA	5S ribosomal RNA	0.447	1.56189e-08	0.679	0.16334	0.659	0.12965	0.81	0.983993	18	28	42	33
ENSOARG00000012871	PNRC1	Proline rich nuclear receptor coactivator 1	1.334	3.34222e-06	1.144	0.999983	1.166	0.13047	1.112	0.885241	1607	1372	1203	1336
ENSOARG00000000035	CYTB	Cytochrome B	0.814	6.17363e-06	0.99	0.999983	0.821	3.72519e-05	0.987	0.999765	107102	130363	131929	130052
ENSOARG00000019002	RGS16	Regulator of G protein signaling 16	1.299	1.66201e-05	1.053	0.999983	1.234	0.00324085	0.991	0.999765	4095	3327	3146	3142
ENSOARG00000003352	NFIL3	Nuclear Factor, Interleukin 3 Regulated	1.28	2.0811e-05	1.017	0.999983	1.258	0.000224647	1.054	0.999765	5119	4065	4005	4220
ENSOARG00000011692	LOXL4	Lysyl oxidase like 4	0.723	5.40224e-05	0.854	0.999983	0.847	0.193577	0.914	0.999765	327	389	450	416
ENSOARG00000005619	RRAGB	Ras related GTP binding B	1.242	0.000114401	1.099	0.999983	1.129	0.159382	0.955	0.999765	927	819	743	710
ENSOARG00000008268	AMOTL2	Angiomotin like 2	0.838	0.000236734	0.956	0.999983	0.877	0.0372347	1.108	0.316165	7478	8524	8937	9896
ENSOARG00000020537	CRYGS	Crystallin gamma S	1.969	0.000238273	1.531	0.587206	1.287	0.241014	1.218	0.999765	62	49	31	38
ENSOARG00000011019	CLCF1	Cardiotrophin like cytokine factor 1	0.709	0.000256951	0.951	0.999983	0.745	0.0085944	0.995	0.999765	132	173	184	183
ENSOARG00000015918	novel gene		0.696	0.000397086	0.904	0.999983	0.77	0.0653936	0.835	0.678416	789	1027	1047	980
ENSOARG00000005117	THBD	Thrombomodulin	0.72	0.000397086	0.99	0.999983	0.727	0.00118079	0.894	0.999765	729	925	992	994
ENSOARG00000005631	PHF19	PHD finger protein 19	0.739	0.000397086	0.938	0.999983	0.788	0.0252994	0.999	0.999765	988	1275	1465	1193
ENSOARG00000020516	MAT2A	Methionine adenosyltransferase 2A	1.169	0.000426424	1.108	0.44455	1.055	0.283764	0.969	0.999765	22850	21660	19506	19002
ENSOARG00000011996	ASB11	Ankyrin repeat and SOCS box containing 11	1.422	0.000470065	1.241	0.824859	1.145	0.248516	1.167	0.935596	286	250	202	234
ENSOARG00000025701	novel gene		0.729	0.000483873	0.942	0.999983	0.774	0.0228451	1.035	0.999765	518	667	712	736
ENSOARG00000007082	STAC3	SH3 and cysteine rich domain 3	1.504	0.000617187	1.182	0.999983	1.273	0.172622	0.953	0.999765	220	172	146	139
ENSOARG00000010130	ARID3A	AT-rich interaction domain 3A	0.753	0.000617187	0.974	0.999983	0.774	0.00580693	0.949	0.999765	769	986	1011	964
ENSOARG00000023366	MIR21	Oar-mir-21	1.523	0.000630709	0.999	0.999983	1.524	0.00160429	0.975	0.999765	76	50	50	48
ENSOARG00000024483	novel gene		0.824	0.000630709	0.9	0.999983	0.916	0.22578	1.066	0.999765	1634	1790	1986	2118
ENSOARG00000001772	FOXP2	Forkhead Box P2	0.639	0.000734583	0.97	0.999983	0.659	0.00568047	1.001	0.999765	64	96	101	99
ENSOARG00000017748	SLC3A2	Solute carrier family 3 member 2	1.254	0.000783206	1.037	0.999983	1.209	0.0207288	1.002	0.999765	12094	9987	9629	9644
ENSOARG00000016030	C6orf52	Chromosome 20 C6orf52 homolog	1.387	0.00136608	1.167	0.999983	1.189	0.21875	1.01	0.999765	283	237	204	204
ENSOARG00000026899	novel gene		0.521	0.00152669	0.858	0.999983	0.607	0.0879223	1.1	0.999765	27	44	52	58
ENSOARG00000007713	NAB2	NGFI-A binding protein 2	0.824	0.00164345	0.842	0.0576199	0.978	0.749332	0.861	0.0758011	6142	6235	7457	6373
ENSOARG00000005757	SRF	Serum response factor	0.784	0.00224788	0.9	0.999983	0.871	0.212563	1.172	0.318624	191	233	295	252
ENSOARG00000000027	NDL4	NADH dehydrogenase subunit 4L	0.637	0.00224788	0.789	0.999983	0.807	0.22813	0.855	0.999765	967	1101	1279	1285
ENSOARG00000000072	FOSL1	FOS Like 1	0.745	0.00224788	0.855	0.999983	0.872	0.228405	0.999	0.999765	3567	4072	4310	4250
ENSOARG00000005179	PPP1R9B	Protein phosphatase 1 regulatory subunit 9B	0.83	0.00224788	0.949	0.999983	0.875	0.127995	0.992	0.999765	2176	2492	2768	3231
ENSOARG00000019599	OVGP1	Oviductal glycoprotein 1	1.552	0.00224788	1.157	0.999983	1.341	0.152663	1.154	0.999765	105	77	66	78
ENSOARG00000025861	novel gene		0.642	0.00245092	0.768	0.999983	0.836	0.275167	0.937	0.999765	53	63	82	77
ENSOARG00000011356	GADD45A	Growth arrest and DNA damage inducible alpha	1.312	0.00247911	1.01	0.999983	1.299	0.00782143	1.151	0.814406	5638	4342	4262	5011
ENSOARG00000000115	novel gene		0.808	0.00282723	0.931	0.999983	0.868	0.168597	0.964	0.999765	382	440	472	455
ENSOARG00000016205	LPCAT1	Lysophosphatidylcholine acyltransferase 1	0.821	0.00309833	0.944	0.999983	0.87	0.140595	0.985	0.999765	1472	1691	1796	1765
ENSOARG00000020717	PLEKHO2	Pleckstrin homology domain containing O2	0.775	0.00309833	0.953	0.999983	0.813	0.0662792	1.009	0.999765	1974	2415	2553	2586
ENSOARG00000003574	ARID3B	AT-Rich Interaction Domain 3B	0.803	0.00317258	0.931	0.999983	0.862	0.168597	0.962	0.999765	393	455	492	472
ENSOARG00000005166	TEX30	Testis Expressed 30	1.256	0.00317258	1.033	0.999983	1.216	0.041925	1.026	0.999765	607	498	482	494
ENSOARG00000008566	SETMAR	SET domain gene	1.332	0.00317258	1.108	0.999983	1.202	0.182493	0.978	0.999765	178	148	133	131
ENSOARG00000010684	SNN	Stannin	0.77	0.00317258	0.93	0.999983	0.827	0.137262	0.937	0.999765	752	906	978	910
ENSOARG00000020422	HES1	Hes family bHLH transcription factor 1	0.748	0.00342401	0.835	0.999983	0.896	0.296784	0.798	0.116851	2166	2661	2866	2927
ENSOARG00000000862	MYADM	Myeloid Associated Differentiation Marker	0.757	0.00342401	0.931	0.999983	0.813	0.126149	1.024	0.999765	748	824	1007	806
ENSOARG00000004506	novel gene		1.185	0.00358563	0.976	0.999983	1.214	0.000811848	1.064	0.999765	1217	1002	1024	1097
ENSOARG00000018783	RPP40	Ribonuclease P/MRP subunit p40	1.177	0.00363209	1.073	0.999983	1.097	0.21875	1.029	0.999765	1696	1545	1441	1482
ENSOARG00000022974	novel gene		1.48	0.00376011	1.114	0.999983	1.329	0.137262	1.227	0.873932	43	66	70	68
ENSOARG00000004422	novel gene		0.581	0.00376011	0.883	0.999983	0.658	0.114477	0.913	0.999765	285	212	192	233
ENSOARG00000026675	novel gene		0.786	0.0038323	0.887	0.999983	0.886	0.227095	1.12	0.976056	313	354	398	446
ENSOARG00000022210	SNORD22	Small nucleolar RNA SNORD22	1.542	0.0039602	1.143	0.999983	1.349	0.156206	1.07	0.999765	206	152	134	142
ENSOARG00000001865	RIN2	Ras And Rab Interactor 2	0.842	0.00419281	0.991	0.999983	0.849	0.0171164	1.066	0.999765	5721	6705	6746	7149
ENSOARG00000011071	FAM102A	Family with sequence similarity 102 member A	0.704	0.00419281	0.945	0.999983	0.746	0.0662792	0.952	0.999765	233	305	323	310
ENSOARG00000019718	PRKAG3	Protein kinase AMP-activated non-catalytic subunit gamma 3	0.757	0.00419281	1.002	0.999983	0.756	0.00804701	0.98	0.999765	432	581	582	566
ENSOARG00000016775	ATF4	Activating transcription factor 4	1.263	0.00428977	1.038	0.999983	1.217	0.0629439	1.01	0.999765	54329	44483	42886	43285
ENSOARG00000018177	UBC	Ubiquitin C	1.397	0.00472529	1.209	0.999983	1.155	0.258633	1.18	0.961534	1128	1389	1340	1360
ENSOARG00000013148	ZSCAN2	Zinc finger and SCAN domain containing 2	0.841	0.00472529	1.034	0.999983	0.813	0.000444961	1.011	0.999765	16115	14038	11565	13600
ENSOARG00000008868	FBXO4	F-box protein 4	1.247	0.00477739	1.092	0.999983	1.142	0.212399	0.967	0.999765	525	461	420	405
ENSOARG00000004268	TARDBP	TAR DNA Binding Protein	0.814	0.00479876	0.937	0.999983	0.869	0.174858	0.978	0.999765	1009	1162	1240	1212
ENSOARG00000019077	C1H1orf194	Chromosome 1 C1orf194 homolog	1.521	0.00479876	1.263	0.999983	1.204	0.248919	1.085	0.999765	169	139	110	120
ENSOARG00000005336	RALGDS	Ral guanine nucleotide dissociation stimulator	0.789	0.00488024	0.931	0.999983	0.847	0.161534	0.933	0.999765	1330	1555	1670	1562
ENSOARG00000015262	SERPINE1	Serpin family E member 1	0.815	0.00489964	0.916	0.999983	0.89	0.21875	0.955	0.999765	17589	19367	20848	19800
ENSOARG00000023159	novel gene		2.087	0.00489964	1.023	0.999983	2.04	0.0171164	1.215	0.999765	49	25	24	29
ENSOARG00000021604	novel gene		1.266	0.00513916	1.233	0.143821	1.027	0.774284	1.156	0.574356	866	1000	1073	993
ENSOARG00000012126	TEAD3	TEA domain transcription factor 3	0.808	0.00513916	0.93	0.999983	0.869	0.192385	0.924	0.999765	5085	4927	4008	4636
ENSOARG00000016409	novel gene		0.555	0.00524391	0.883	0.999983	0.629	0.114476	0.906	0.999765	284	438	501	461
ENSOARG00000007690	S1PR3	Sphingosine-1-phosphate receptor 3	0.622	0.00533238	0.896	0.999983	0.695	0.12965	0.796	0.999765	329	467	519	419
ENSOARG00000018096	VAX1	Ventral anterior homeobox 1	0.606	0.00615611	1.059	0.999983	0.573	0.00311891	0.752	0.678416	24	42	40	30
ENSOARG00000023924	novel gene		0.394	0.00615611	0.692	0.999983	0.569	0.21875	0.853	0.999765	13	20	30	26
ENSOARG00000004783	CMKLR1	Chemerin Chemokine-Like Receptor 1	0.692	0.00639817	0.943	0.999983	0.734	0.0872158	1.097	0.999765	476	620	685	787
ENSOARG00000019413	LRATD1	LRAT domain containing 1	0.742	0.00663788	0.904	0.999983	0.821	0.197383	0.918	0.999765	476	587	639	606
ENSOARG00000011354	KLHL21	Kelch like family member 21	0.754	0.00738758	0.951	0.999983	0.792	0.10615	1.068	0.999765	786	987	1043	1107
ENSOARG00000005097	ERMARD	ER Membrane Associated RNA Degradation	1.227	0.00811106	1.05	0.999983	1.168	0.145198	1.006	0.999765	1292	1102	1053	1059
ENSOARG00000005713	DUS4L	Dihydrouridine synthase 4 like	1.204	0.00811106	1.083	0.999983	1.112	0.21875	1.031	0.999765	722	647	599	616
ENSOARG00000001778	OSBPL5	Oxysterol Binding Protein Like 5	0.805	0.00911548	0.971	0.999983	0.829	0.0879223	0.996	0.999765	313	376	387	386
ENSOARG00000006516	CNTD2	Cyclin P	1.646	0.00911548	1.353	0.999983	1.217	0.292361	1.277	0.999765	37	30	22	28
ENSOARG00000009917	NECAB2	N-terminal EF-hand calcium binding protein 2	1.355	0.00938995	1.153	0.999983	1.176	0.227683	1.065	0.999765	305	254	223	236
ENSOARG00000020487	BCL6	BCL6 transcription repressor	0.783	0.00977771	0.872	0.999983	0.898	0.269328	0.938	0.999765	3514	3885	4426	4162
ENSOARG00000017784	KLHL11	Kelch like family member 11	0.794	0.00990909	0.945	0.999983	0.84	0.156146	0.875	0.806512	91	81	61	62
ENSOARG00000012929	SERPINC1	Serpin family C member 1	1.489	0.00990909	1.327	0.999983	1.122	0.442468	1.019	0.999765	1346	1596	1701	1484
ENSOARG00000006825	IQCF1	IQ motif containing F1	2.136	0.010095	1.686	0.999983	1.267	0.397417	1.357	0.999765	33	26	16	21
ENSOARG00000004758	ENC1	Ectodermal-Neural Cortex 1	0.712	0.0108281	0.89	0.999983	0.8	0.204508	1.235	0.686704	4450	5532	6278	7800
ENSOARG00000018807	HERPUD1	Homocysteine inducible ER protein with ubiquitin like domain 1	1.158	0.0108281	1.05	0.999983	1.103	0.20206	1.011	0.999765	8225	7468	7080	7153
ENSOARG00000002410	IFRD1	Interferon Related Developmental Regulator 1	1.144	0.0115634	1.025	0.999983	1.117	0.126149	1.078	0.885241	12440	11138	10891	11726
ENSOARG00000014239	NFATC2	Nuclear factor of activated T cells 2	0.541	0.011691	0.965	0.999983	0.561	0.0489982	1.08	0.999765	47	81	91	95
ENSOARG00000018340	C7H15orf61	Chromosome 7 C15orf61 homolog	1.327	0.011806	1.201	0.999983	1.105	0.365501	0.98	0.999765	466	419	347	341
ENSOARG00000018223	ATXN2	Ataxin 2	0.788	0.0118214	0.94	0.999983	0.839	0.172622	0.979	0.999765	2892	3451	3674	3603
ENSOARG00000020877	IL1A	Interleukin 1 alpha	0.719	0.0118597	0.729	0.13778	0.986	0.925147	1.146	0.999765	1052	1325	1358	1246
ENSOARG00000003850	FITM2	Fat Storage Inducing Transmembrane Protein 2	0.78	0.0118597	0.978	0.999983	0.797	0.0662792	0.917	0.999765	1026	1498	1496	1698
ENSOARG00000009090	CYP1B1	Cytochrome P450 1B1	0.676	0.0118597	1.035	0.999983	0.653	0.0085944	1.114	0.999765	1450	1703	1771	1813
ENSOARG00000014119	RARA	Retinoic acid receptor alpha	0.818	0.0118597	0.964	0.999983	0.849	0.13047	1.02	0.999765	827	817	1114	1280
ENSOARG00000003321	ZNF582	Zinc Finger Protein 582	1.215	0.0124576	1.065	0.999983	1.141	0.20206	0.968	0.999765	621	544	508	493
ENSOARG00000015180	BAMBI	BMP and activin membrane bound inhibitor	1.25	0.0124576	1.004	0.999983	1.246	0.0332626	1.008	0.999765	2274	1800	1816	1828
ENSOARG00000010913	GGA3	Golgi associated, gamma adaptin ear containing, ARF binding protein 3	0.825	0.0125628	1.011	0.999983	0.817	0.0145637	1.015	0.999765	1573	1916	1906	1936
ENSOARG00000011974	PPP1R18	Protein phosphatase 1 regulatory subunit 18	0.879	0.0133519	0.95	0.999983	0.925	0.21875	0.974	0.999765	3853	4166	4389	4266
ENSOARG00000005737	RASSF5	Ras association domain family member 5	0.721	0.0137258	0.924	0.999983	0.781	0.172622	1.11	0.999765	98	124	135	151
ENSOARG00000001813	NUP210L	Nucleoporin 210 Like	1.248	0.0140888	1.105	0.999983	1.129	0.22813	1.01	0.999765	661	583	528	529
ENSOARG00000002467	ASIC3	Acid Sensing Ion Channel Subunit 3	1.684	0.0141389	1.331	0.999983	1.265	0.264338	1.047	0.999765	41	34	25	26
ENSOARG00000020372	H1-0	Histone H1.0	0.852	0.0148921	0.868	0.339438	0.981	0.782681	0.898	0.574356	7849	7977	9084	8300
ENSOARG00000019122	novel gene		0.694	0.015401	0.774	0.999983	0.896	0.465022	0.975	0.999765	99	111	141	138
ENSOARG00000014928	SOX15	SRY-box transcription factor 15	1.305	0.0159059	1.252	0.44455	1.042	0.714015	0.935	0.999765	247	236	188	176
ENSOARG00000015241	HMGB2	High mobility group protein B2	1.483	0.0165719	1.072	0.999983	1.384	0.137262	1.103	0.999765	103	74	69	74
ENSOARG00000010857	ZBTB7A	Zinc finger and BTB domain containing 7A	0.718	0.0172584	0.919	0.999983	0.782	0.179382	0.959	0.999765	954	1193	1284	1237
ENSOARG00000003809	novel gene		0.759	0.0185414	0.847	0.999983	0.896	0.335921	0.939	0.999765	366	394	464	435
ENSOARG00000009277	novel gene		1.389	0.0185414	1.205	0.999983	1.152	0.288975	1.049	0.999765	63	55	46	48
ENSOARG00000017853	AKTIP	AKT interacting protein	1.181	0.0185414	1.044	0.999983	1.132	0.184568	0.992	0.999765	5885	5189	4961	4920
ENSOARG00000025921	novel gene		0.608	0.0185414	0.912	0.999983	0.666	0.156146	0.969	0.999765	18	28	30	29
ENSOARG00000001661	CCDC163	Coiled-Coil Domain Containing 163	1.205	0.018673	0.989	0.999983	1.218	0.0232257	1.083	0.999765	286	235	237	256
ENSOARG00000025976	novel gene		1.249	0.0190461	1.07	0.999983	1.167	0.204508	0.975	0.999765	575	490	459	446
ENSOARG00000014976	POLG2	DNA polymerase gamma 2, accessory subunit	1.245	0.0192255	1.061	0.999983	1.173	0.193577	1.001	0.999765	1538	1308	1232	1234
ENSOARG00000000063	CCL22	C-C Motif Chemokine Ligand 22	0.778	0.0201031	0.95	0.999983	0.819	0.156146	0.944	0.999765	490	577	609	582
ENSOARG00000008297	ATP1A2	ATPase Na+/K+ transporting subunit alpha 2	0.779	0.020197	0.937	0.999983	0.832	0.191151	0.899	0.999765	832	1012	1078	964
ENSOARG00000019264	GTF3C2	General transcription factor IIIC subunit 2	0.825	0.020197	0.954	0.999983	0.865	0.182088	0.978	0.999765	1908	2203	2312	2262
ENSOARG00000019317	KRTCAP3	Keratinocyte associated protein 3	1.463	0.020197	1.112	0.999983	1.316	0.197383	0.808	0.999765	95	73	65	52
ENSOARG00000007318	ID3	Inhibitor of DNA binding 3, HLH protein	1.345	0.0203986	1.03	0.999983	1.305	0.10615	0.973	0.999765	3034	2294	2265	2081
ENSOARG00000008124	ARL4A	ADP ribosylation factor like GTPase 4A	1.292	0.0203986	1.089	0.999983	1.187	0.21672	0.942	0.999765	585	484	445	416
ENSOARG00000011445	CDR2L	Cerebellar degeneration related protein 2 like	0.789	0.0205004	0.983	0.999983	0.803	0.0867933	0.965	0.999765	1741	2164	2214	2133
ENSOARG00000003122	SPATA7	Spermatogenesis Associated 7	1.227	0.0206945	1.099	0.999983	1.116	0.235374	0.978	0.999765	1149	1024	928	904
ENSOARG00000011290	SDHAF4	Succinate dehydrogenase complex assembly factor 4	1.327	0.0224431	1.088	0.999983	1.22	0.204508	1.125	0.999765	324	265	244	274
ENSOARG00000020926	CDC42SE1	CDC42 small effector 1	0.801	0.0233297	0.916	0.999983	0.875	0.222792	0.937	0.999765	1812	2066	2258	2119
ENSOARG00000008576	VCL	Vinculin	0.715	0.0234189	0.938	0.999983	0.762	0.156146	0.972	0.999765	8779	11522	12448	12065
ENSOARG00000009238	THOC1	THO complex 1	1.187	0.0236591	1.065	0.999983	1.115	0.21875	1.013	0.999765	5406	4832	4547	4599
ENSOARG00000026085	novel gene		0.638	0.0241043	0.668	0.359157	0.954	0.82972	0.772	0.882258	102	148	149	147
ENSOARG00000001807	novel gene		0.688	0.0241043	1.013	0.999983	0.68	0.0387057	0.997	0.999765	1425	1696	1690	1727
ENSOARG00000006086	PLEKHG2	Pleckstrin homology and RhoGEF domain containing G2	0.835	0.0241043	1.002	0.999983	0.833	0.0472887	1.018	0.999765	133	189	201	195
ENSOARG00000009056	ATP7B	ATPase copper transporting beta	0.656	0.0241043	0.933	0.999983	0.703	0.148539	0.962	0.999765	158	205	206	219
ENSOARG00000015478	CCDC3	Coiled-coil domain containing 3	0.774	0.0241043	0.996	0.999983	0.777	0.0629439	1.066	0.999765	1607	1316	1306	1242
ENSOARG00000019221	TAGLN3	Transgelin-3	1.223	0.0241043	1.008	0.999983	1.213	0.0744378	0.955	0.999765	154	185	201	210
ENSOARG00000020096	HPCAL4	Hippocalcin like 4	0.762	0.0241043	0.9	0.999983	0.847	0.223543	1.011	0.999765	32	33	50	38
ENSOARG00000026743	novel gene		1.361	0.0241043	1.261	0.999983	1.079	0.553388	1.121	0.999765	101	94	74	84
ENSOARG00000004875	novel gene		0.771	0.0241231	0.932	0.999983	0.827	0.204508	0.939	0.999765	133	159	171	161
ENSOARG00000016593	ARRDC3	Arrestin domain containing 3	1.278	0.0244434	0.981	0.999983	1.303	0.0228451	1.157	0.889287	6596	5086	5182	5958
ENSOARG00000009894	SH3GL1	SH3 domain containing GRB2 like 1, endophilin A2	0.806	0.0259603	0.961	0.999983	0.839	0.156206	0.973	0.999765	2947	3492	3640	3545
ENSOARG00000010690	novel gene		0.546	0.0259603	1.1	0.999983	0.497	0.0106803	0.879	0.999765	53	102	98	81
ENSOARG00000012942	RABEPK	Rab9 effector protein with kelch motifs	1.323	0.0259603	1.058	0.999983	1.251	0.170762	0.991	0.999765	9915	7836	7455	7377
ENSOARG00000013008	FAM189A2	Family with sequence similarity 189 member A2	1.17	0.0259603	1.083	0.999983	1.08	0.264769	0.984	0.999765	1068	986	911	894
ENSOARG00000014631	JAK3	Janus kinase 3	0.789	0.0259603	0.948	0.999983	0.832	0.182071	0.954	0.999765	2621	3188	3382	3221
ENSOARG00000020260	ZFP69	ZFP69 zinc finger protein	1.157	0.0273133	1.055	0.999983	1.096	0.219538	1.017	0.999765	1541	1407	1335	1354
ENSOARG00000025704	novel gene		1.58	0.0276069	1.591	0.143821	0.993	0.974957	1.293	0.999765	38	38	24	31
ENSOARG00000018482	ZSCAN25	Zinc finger and SCAN domain containing 25	0.704	0.0284724	0.968	0.999983	0.728	0.119164	0.997	0.999765	261	358	370	374
ENSOARG00000025289	novel gene		1.445	0.0293703	1.212	0.999983	1.193	0.270796	1.104	0.999765	62	52	44	47
ENSOARG00000007493	DHCR24	24-dehydrocholesterol reductase	0.79	0.0295322	0.94	0.999983	0.84	0.200467	0.944	0.999765	16736	19990	21227	20184
ENSOARG00000006993	RASSF7	Ras association domain family member 7	1.303	0.0297331	1.124	0.999983	1.16	0.234934	1.065	0.999765	372	320	285	303
ENSOARG00000008478	SQLE	Squalene epoxidase	1.155	0.0297331	1.021	0.999983	1.131	0.145198	0.953	0.999765	9090	8035	7864	7619
ENSOARG00000019711	SLC39A2	Solute carrier family 39 member 2	1.683	0.0297331	0.847	0.999983	1.986	0.00351663	1.074	0.999765	33	17	20	22
ENSOARG00000012129	SLC7A5	Solute carrier family 7 member 5	0.743	0.030597	0.964	0.999983	0.771	0.137262	0.995	0.999765	1375	1753	1836	1828
ENSOARG00000015431	ODC1	Ornithine decarboxylase 1	1.205	0.0306599	1.023	0.999983	1.177	0.137262	0.997	0.999765	16274	13767	13506	13456
ENSOARG00000020887	CKAP2L	Cytoskeleton associated protein 2 like	0.778	0.0307609	0.919	0.999983	0.846	0.21875	0.997	0.999765	378	443	480	479
ENSOARG00000007620	SLC25A30	Solute carrier family 25 member 30	0.759	0.0308142	0.914	0.999983	0.83	0.21875	0.92	0.999765	1774	2130	2353	2178
ENSOARG00000009848	C5orf51	UPF0600 protein C5orf51-like	0.743	0.0308142	0.798	0.999983	0.931	0.593808	1.003	0.999765	110	118	148	149
ENSOARG00000017604	AKAP10	A-kinase anchoring protein 10	0.804	0.0308142	0.928	0.999983	0.867	0.21875	0.962	0.999765	1349	1543	1671	1609
ENSOARG00000010645	ZNF207	Zinc finger protein 207	0.856	0.0312556	0.966	0.999983	0.886	0.189624	1.018	0.999765	9852	11130	11530	11713
ENSOARG00000007163	ING2	Inhibitor of growth family member 2	1.277	0.0315111	1.074	0.999983	1.189	0.21442	0.928	0.999765	549	466	433	402
ENSOARG00000008597	SGMS2	Sphingomyelin synthase 2	0.835	0.0315111	0.927	0.999983	0.901	0.232387	0.98	0.999765	621	695	746	734
ENSOARG00000015360	SCRG1	Stimulator of chondrogenesis 1	1.512	0.0320606	1.21	0.999983	1.25	0.244458	0.962	0.999765	86	71	59	62
ENSOARG00000006700	MXRA7	Matrix remodeling associated 7	0.858	0.0325007	0.919	0.999983	0.933	0.312039	0.875	0.251028	1394	1297	1223	1179
ENSOARG00000003659	ZNF773	Zinc Finger Protein 773	1.139	0.0325007	1.06	0.999983	1.075	0.241836	0.965	0.999765	441	473	516	451
ENSOARG00000020976	GLDN	Gliomedin	0.681	0.0325007	0.867	0.999983	0.785	0.223543	0.875	0.999765	230	286	320	285
ENSOARG00000008735	CYP2J	Cytochrome P450, family 2, subfamily J	1.302	0.032638	1.124	0.999983	1.158	0.239257	1.122	0.999765	128	111	100	111
ENSOARG00000011340	MMP16	Matrix metallopeptidase 16	0.808	0.0330836	0.914	0.999983	0.884	0.232691	0.902	0.999765	1382	1564	1693	1548
ENSOARG00000019612	SALL2	Spalt like transcription factor 2	0.755	0.0333246	0.924	0.999983	0.817	0.21442	0.83	0.79	221	273	295	247
ENSOARG00000020726	novel gene		0.579	0.0337989	0.759	0.999983	0.763	0.283929	0.849	0.999765	24	32	42	36
ENSOARG00000017553	novel gene		1.284	0.0338091	1.018	0.999983	1.262	0.115149	0.936	0.999765	1310	1023	1010	938
ENSOARG00000026400	novel gene		0.694	0.0338091	0.937	0.999983	0.741	0.176511	0.834	0.999765	73	98	105	88
ENSOARG00000006720	novel gene		1.526	0.0338957	1.201	0.999983	1.271	0.235822	1.127	0.999765	591	461	391	436
ENSOARG00000015703	novel gene		0.724	0.0342765	0.949	0.999983	0.763	0.168311	1.01	0.999765	123	157	165	170
ENSOARG00000010017	SLC22A16	Solute carrier family 22 member 16	1.384	0.0347061	1.16	0.999983	1.193	0.246633	1.07	0.999765	135	113	98	104
ENSOARG00000025408	novel gene		0.74	0.0347124	0.886	0.999983	0.835	0.233311	0.927	0.999765	56	67	76	70
ENSOARG00000002902	OSR2	Odd-Skipped Related Transciption Factor 2	1.349	0.0349691	1.108	0.999983	1.217	0.21875	1.246	0.574356	120	99	89	111
ENSOARG00000012778	FURIN	Furin, paired basic amino acid cleaving enzyme	0.838	0.0354611	0.977	0.999983	0.858	0.152234	1.037	0.999765	7440	8625	8916	9195
ENSOARG00000014510	SLC18B1	Solute carrier family 18 member B1	1.145	0.0354611	1.048	0.999983	1.093	0.219518	1.003	0.999765	2106	1926	1832	1842
ENSOARG00000016220	COPZ1	COPI coat complex subunit zeta 1	0.874	0.0354611	0.93	0.999983	0.941	0.30608	0.944	0.999765	2710	2877	3091	2920
ENSOARG00000018254	FRAS1	Extracellular matrix protein FRAS1	0.596	0.0354611	0.982	0.999983	0.607	0.107838	0.901	0.999765	58	88	98	90
ENSOARG00000011279	PHF13	PHD finger protein 13	0.787	0.0356819	0.874	0.999983	0.901	0.327016	0.914	0.999765	667	741	848	772
ENSOARG00000019985	DENND2C	DENN domain containing 2C	0.649	0.0359477	0.824	0.999983	0.788	0.25107	0.819	0.999765	48	60	74	60
ENSOARG00000003112	AKAP12	A-Kinase Anchoring Protein 12	0.817	0.036145	0.892	0.999983	0.915	0.324718	0.916	0.999765	9429	10474	11659	10951
ENSOARG00000016399	CDC42EP3	CDC42 effector protein 3	0.845	0.036483	0.969	0.999983	0.872	0.182071	1.171	0.151607	946	742	696	712
ENSOARG00000006733	novel gene		1.343	0.036483	1.073	0.999983	1.252	0.200925	1.03	0.999765	869	1026	1070	1044
ENSOARG00000013487	PLXNA2	Plexin A2	0.802	0.036483	0.948	0.999983	0.846	0.201663	0.954	0.999765	1370	1567	1615	1916
ENSOARG00000016774	SLC44A2	Solute carrier family 44 member 2	0.808	0.036483	0.95	0.999983	0.851	0.200467	0.976	0.999765	3958	4647	4910	4747
ENSOARG00000008983	ZNF404	Zinc finger protein 404	1.34	0.0371595	1.113	0.999983	1.204	0.224076	0.983	0.999765	188	156	141	138
ENSOARG00000016053	novel gene		1.199	0.0373145	1.027	0.999983	1.167	0.159016	0.982	0.999765	800	685	666	652
ENSOARG00000004903	ANKRA2	Ankyrin Repeat Family A Member 2	1.168	0.0374446	1.038	0.999983	1.125	0.204508	0.977	0.999765	1109	983	946	922
ENSOARG00000005724	novel gene		0.794	0.0377225	0.92	0.999983	0.863	0.22578	1.038	0.999765	257	298	324	336
ENSOARG00000008257	novel gene		0.675	0.0377225	0.999	0.999983	0.676	0.0909873	1.05	0.999765	90	132	135	141
ENSOARG00000018343	MT2	Metallothionein-2	1.463	0.0377225	1.087	0.999983	1.346	0.197383	1.001	0.999765	1410	1009	987	959
ENSOARG00000019709	TIA1	TIA1 cytotoxic granule associated RNA binding protein	0.765	0.0377225	0.935	0.999983	0.819	0.206756	1.036	0.999765	1740	2117	2268	2346
ENSOARG00000026430	novel gene		0.747	0.0377225	0.937	0.999983	0.797	0.204508	0.897	0.999765	47	60	63	57
ENSOARG00000000986	BRF2	BRF2 RNA Polymerase III Transcription Initiation Factor Subunit	1.18	0.0388185	1.068	0.999983	1.105	0.228405	0.934	0.999765	1222	1102	1028	960
ENSOARG00000001202	PLK3	Polo Like Kinase 3	1.161	0.0391222	1.024	0.999983	1.134	0.172622	1.039	0.999765	2052	1792	1749	1821
ENSOARG00000010396	MAP3K14	Mitogen-activated protein kinase kinase kinase 14	0.747	0.0391222	0.944	0.999983	0.791	0.191151	0.981	0.999765	457	561	610	598
ENSOARG00000013092	MARCHF11	Membrane associated ring-CH-type finger 11	1.251	0.0391222	1.076	0.999983	1.162	0.21875	0.943	0.999765	242	205	189	181
ENSOARG00000018169	TIPIN	TIMELESS interacting protein	1.166	0.0391222	1.007	0.999983	1.158	0.115149	0.983	0.999765	1745	1505	1496	1471
ENSOARG00000020457	C1H1orf50	Chromosome 1 C1orf50 homolog	1.192	0.0391222	1.036	0.999983	1.15	0.192443	1.018	0.999765	2501	2165	2091	2124
ENSOARG00000021130	SIX4	SIX homeobox 4	0.67	0.0391222	0.957	0.999983	0.7	0.145344	0.88	0.999765	255	365	382	336
ENSOARG00000003364	DDX55	DEAD-Box Helicase 55	1.169	0.0392873	1.024	0.999983	1.141	0.169266	0.979	0.999765	2242	1966	1916	1877
ENSOARG00000005728	GNB3	G protein subunit beta 3	1.398	0.0399558	1.128	0.999983	1.239	0.223659	0.948	0.999765	98	80	70	66
ENSOARG00000026747	novel gene		0.665	0.0399558	0.898	0.999983	0.741	0.21442	1.07	0.999765	249	332	373	399
ENSOARG00000020966	SCG3	Secretogranin III	1.269	0.040125	0.975	0.999983	1.302	0.0383741	0.985	0.999765	362	267	271	272
ENSOARG00000025894	novel gene		0.815	0.0402989	0.981	0.999983	0.831	0.138843	0.975	0.999765	961	1153	1175	1144
ENSOARG00000005909	AP4S1	Adaptor related protein complex 4 subunit sigma 1	1.168	0.0403339	1.004	0.999983	1.163	0.110985	1.008	0.999765	1080	928	925	931
ENSOARG00000013082	PFKFB3	6-phosphofructo-2-kinase/fructose-2,6-biphosphatase 3	0.814	0.0403339	0.918	0.999983	0.886	0.235036	1.009	0.999765	2507	2710	2917	2950
ENSOARG00000007679	novel gene		0.687	0.041444	0.863	0.999983	0.796	0.228462	0.974	0.999765	577	705	840	814
ENSOARG00000005739	ERAS	ES cell expressed Ras	1.627	0.0421125	1.213	0.999983	1.341	0.228405	1.215	0.999765	27	20	16	20
ENSOARG00000010775	SSH3	Slingshot protein phosphatase 3	0.876	0.0423534	1.001	0.999983	0.875	0.0933515	1.014	0.999765	1609	1836	1842	1866
ENSOARG00000008589	ECE1	Endothelin converting enzyme 1	0.87	0.0426178	0.943	0.999983	0.923	0.241511	0.96	0.999765	20125	21938	23243	22347
ENSOARG00000009058	CREB5	CAMP responsive element binding protein 5	0.701	0.0426178	0.84	0.999983	0.835	0.279171	0.917	0.999765	183	215	266	243
ENSOARG00000016145	NPTXR	Neuronal pentraxin receptor	0.727	0.042752	1.003	0.999983	0.725	0.0933515	1.001	0.999765	99	135	137	137
ENSOARG00000005227	ZFAT	Zinc finger and AT-hook domain containing	0.785	0.0429157	0.918	0.999983	0.856	0.22578	0.997	0.999765	479	560	610	610
ENSOARG00000013010	MVD	Mevalonate diphosphate decarboxylase	1.194	0.0437684	1.087	0.999983	1.099	0.262532	0.978	0.999765	5236	4723	4392	4329
ENSOARG00000010885	PHLDB1	Pleckstrin homology like domain family B member 1	0.855	0.0446535	0.962	0.999983	0.888	0.210852	1.009	0.999765	2124	2402	2505	2523
ENSOARG00000017875	COL8A1	Collagen type VIII alpha 1 chain	0.765	0.0446535	0.947	0.999983	0.808	0.197967	0.976	0.999765	276	336	352	344
ENSOARG00000010671	LZTS1	Leucine zipper tumor suppressor 1	0.754	0.0448045	0.957	0.999983	0.788	0.176511	0.95	0.999765	2264	2866	2994	2857
ENSOARG00000007035	KLHL31	Kelch like family member 31	0.565	0.0452538	1.192	0.999983	0.474	0.00461549	1.033	0.999765	16	33	28	30
ENSOARG00000012667	NFIC	Nuclear factor I C	0.773	0.0468894	0.873	0.999983	0.885	0.304939	0.901	0.999765	1607	1814	2077	1878
ENSOARG00000015369	SAP30	Sin3A associated protein 30	1.271	0.047812	1.056	0.999983	1.204	0.204508	1.004	0.999765	1190	979	932	935
ENSOARG00000014705	SEPTIN8	Septin 8	0.804	0.0480374	0.953	0.999983	0.844	0.204508	0.97	0.999765	1692	1987	2070	2020
ENSOARG00000010419	IFFO2	Intermediate filament family orphan 2	0.679	0.0482418	0.969	0.999983	0.7	0.145198	1.107	0.999765	92	134	139	151
ENSOARG00000010894	MAGIX	MAGI family member, X-linked	1.3	0.0482418	1.112	0.999983	1.17	0.235155	0.952	0.999765	342	290	261	249
ENSOARG00000011053	HAS2	Hyaluronan synthase 2	0.773	0.0482418	1.035	0.999983	0.747	0.0372347	0.897	0.999765	177	236	228	202
ENSOARG00000014214	CCR5	C-C motif chemokine receptor 5	0.722	0.0482418	0.884	0.999983	0.816	0.228405	1.07	0.999765	315	371	430	454
ENSOARG00000016671	CPEB3	Cytoplasmic polyadenylation element binding protein 3	0.634	0.0482418	1.099	0.999983	0.577	0.0170471	1.056	0.999765	26	45	41	43
ENSOARG00000025755	novel gene		0.622	0.0482418	0.703	0.999983	0.885	0.593288	0.86	0.999765	43	48	70	60
ENSOARG00000000557	PRPF4B	Pre-MRNA Processing Factor 4B	0.837	0.0486894	0.919	0.999983	0.911	0.27076	0.997	0.999765	5696	6218	6780	6767
ENSOARG00000017581	KDM6B	Lysine demethylase 6B	0.772	0.0486894	0.925	0.999983	0.834	0.21875	0.973	0.999765	3511	4164	4497	4401
ENSOARG00000004947	ZBED6	Zinc Finger BED-Type Containing 6	0.513	0.0490175	0.878	0.999983	0.585	0.197967	1.033	0.999765	485	739	890	912
ENSOARG00000009011	PSTK	Phosphoseryl-tRNA kinase	1.251	0.0490175	1.091	0.999983	1.147	0.232387	1.005	0.999765	386	333	305	306
ENSOARG00000013015	novel gene		1.318	0.0490175	1.038	0.999983	1.27	0.172622	0.98	0.999765	332	262	252	247
ENSOARG00000019390	KCNF1	Potassium voltage-gated channel modifier subfamily F member 1	1.292	0.0490175	0.969	0.999983	1.333	0.041925	1.018	0.999765	725	539	558	564
ENSOARG00000021169	PIGH	Phosphatidylinositol glycan anchor biosynthesis class H	1.258	0.0490175	1.084	0.999983	1.161	0.225904	1.027	0.999765	466	401	367	378
ENSOARG00000014716	TRHDE	Thyrotropin releasing hormone degrading enzyme	0.799	0.049024	0.899	0.999983	0.889	0.278098	0.987	0.999765	156	174	195	193
ENSOARG00000010288	MAP1A	Microtubule associated protein 1A	0.731	0.0490782	0.899	0.999983	0.813	0.224447	0.94	0.999765	6097	7514	8359	7819
ENSOARG00000010672	SH2D1B	SH2 domain containing 1B	0.715	0.0491297	0.901	0.999983	0.793	0.219827	0.994	0.999765	89	110	124	124
ENSOARG00000020818	PSD4	Pleckstrin and Sec7 domain containing 4	0.798	0.0491297	0.969	0.999983	0.823	0.176511	1.093	0.999765	383	458	481	531
ENSOARG00000003472	MARK2	Microtubule Affinity Regulating Kinase 2	0.808	0.0493236	0.946	0.999983	0.855	0.21875	0.973	0.999765	2291	2662	2818	2743
ENSOARG00000003499	DNAJB9	DnaJ Heat Shock Protein Family (Hsp40) Member B9	1.215	0.0493236	1.084	0.999983	1.121	0.242101	1.124	0.999765	1989	1782	1635	1844
ENSOARG00000011859	TADA1	Transcriptional adaptor 1	1.156	0.0496054	1.059	0.999983	1.091	0.235216	0.933	0.999765	1510	1380	1300	1212
ENSOARG00000018640	RASL11B	RAS like family 11 member B	1.155	0.134762	1.371	0.00148514	0.842	0.197383	1.028	0.999765	694	829	596	612
ENSOARG00000019441	RHOB	Ras homolog family member B	0.876	0.0564573	0.819	0.00174435	1.07	0.292929	1.091	0.935596	7489	7078	8536	9354
ENSOARG00000003501	PDK4	Pyruvate Dehydrogenase Kinase 4	0.873	0.10691	1.263	0.00769948	0.691	1.63585e-09	1.182	0.1626	2084	3000	2391	2799
ENSOARG00000010493	ATF3	Activating transcription factor 3	1.131	0.0947725	0.837	0.0590862	1.351	1.78014e-08	1.04	0.999765	8610	6373	7648	7862
ENSOARG00000017752	AMIGO2	Adhesion molecule with Ig like domain 2	1.118	0.0903161	0.9	0.999983	1.241	3.65925e-05	0.938	0.999765	26783	21680	24118	22634
ENSOARG00000003761	RPL21	Ribosomal Protein L21	1.486	0.0736807	0.735	0.999983	2.023	0.000444961	1.085	0.999765	31	15	21	23
ENSOARG00000008183	TRIB1	Tribbles pseudokinase 1	1.056	0.399865	0.844	0.143821	1.251	0.000952615	1.052	0.999765	4090	3279	3885	4108
ENSOARG00000007655	MSS51	MSS51 mitochondrial translational activator	0.951	0.502239	1.204	0.143821	0.789	0.00311891	1.048	0.999765	182	231	192	200
ENSOARG00000007839	GEM	GTP binding protein overexpressed in skeletal muscle	1.057	0.403156	0.852	0.339874	1.241	0.00324085	0.868	0.308944	9258	7489	8669	7759
ENSOARG00000014623	TCF21	Transcription factor 21	0.883	0.168674	1.169	0.999983	0.756	0.00357792	0.951	0.999765	151	198	169	158
ENSOARG00000026360	novel gene		0.759	0.0918982	1.161	0.999983	0.654	0.00568047	1.326	0.279508	93	139	122	159
ENSOARG00000000805	ACTRT3	Actin Related Protein T3	1.359	0.0561666	0.888	0.999983	1.53	0.00580693	0.947	0.999765	62	40	46	43
ENSOARG00000013772	ADRB1	Adrenoceptor beta 1	0.894	0.432833	1.357	0.505145	0.659	0.00929081	1.625	0.000158505	71	106	80	128
ENSOARG00000014364	PIM1	Pim-1 proto-oncogene, serine/threonine kinase	0.881	0.0947725	1.067	0.999983	0.825	0.00929081	1.105	0.873932	1942	2347	2200	2434
ENSOARG00000018972	PRDM8	PR/SET domain 8	0.87	0.131569	1.123	0.999983	0.775	0.00929081	1.01	0.999765	198	257	228	231
ENSOARG00000002923	TIPARP	TCDD Inducible Poly(ADP-Ribose) Polymerase	0.868	0.155385	1.145	0.999983	0.758	0.0171164	1.095	0.999765	7232	9516	8309	9362
ENSOARG00000019972	SCG5	Secretogranin V	1.205	0.211108	0.776	0.999983	1.553	0.0184667	0.878	0.999765	108	71	90	78
ENSOARG00000001633	novel gene		0.842	0.12195	1.115	0.999983	0.756	0.0228451	0.936	0.999765	260	338	308	281
ENSOARG00000019189	HJURP	Holliday junction recognition protein	0.867	0.077862	1.044	0.999983	0.83	0.02425	1.06	0.999765	424	510	488	520
ENSOARG00000015588	ATP6V1C2	ATPase H+ transporting V1 subunit C2	1.2	0.0927062	0.931	0.999983	1.289	0.0252994	0.904	0.999765	753	582	628	577
ENSOARG00000006432	DUSP7	Dual specificity phosphatase 7	0.845	0.0906158	1.056	0.999983	0.8	0.0372347	0.969	0.999765	455	564	538	520
ENSOARG00000026845	novel gene		0.801	0.128944	1.142	0.999983	0.702	0.0411312	1.257	0.574356	60	86	76	97
ENSOARG00000011542	KLB	Klotho beta	1.45	0.0927062	0.864	0.999983	1.678	0.041925	1.248	0.999765	29	17	20	24
ENSOARG00000013088	ATP1B4	ATPase Na+/K+ transporting family member beta 4	0.776	0.220192	1.315	0.999983	0.59	0.0482749	1.262	0.999765	15	26	20	25
ENSOARG00000012390	MYLIP	Myosin Regulatory Light Chain Interacting Protein	0.971	0.79516	1.137	0.999983	0.854	0.225904	2.167	1.2319e-22	497	578	510	1102
ENSOARG00000022668	novel gene		1.149	0.545044	1.513	0.999983	0.76	0.257698	3.283	2.61574e-17	15	21	14	44
ENSOARG00000014336	CCN1	Cellular Communication Network Factor 1	1.046	0.778917	0.797	0.999983	1.313	0.204508	2.37	1.51129e-12	8740	6663	8262	20946
ENSOARG00000014989	novel gene		0.886	0.0990253	0.951	0.999983	0.932	0.306904	0.723	4.83664e-10	6632	7072	7466	5427
ENSOARG00000001557	MEFV	MEFV Innate Immuity Regulator, Pyrin	0.985	0.927964	1.017	0.999983	0.969	0.850902	2.009	4.02405e-09	268	277	271	550
ENSOARG00000006353	OSM	Oncostatin M	0.589	0.121137	0.811	0.999983	0.727	0.348302	4.091	4.39559e-08	25	33	41	157
ENSOARG00000017521	HBEGF	Heparin Binding EGF Like Growth Factor	1.01	0.960401	0.914	0.999983	1.105	0.572758	1.992	2.56962e-06	800	718	793	1486
ENSOARG00000001739	novel gene		0.916	0.193167	0.981	0.999983	0.933	0.350403	0.753	4.66191e-06	11958	12802	13187	9877
ENSOARG00000007984	NR4A2	Nuclear Receptor Subfamily 4 Group A Member 2	1.361	0.0710254	1.012	0.999983	1.345	0.158628	1.782	6.86214e-06	289	214	212	383
ENSOARG00000010939	NR4A3	Nuclear Receptor Subfamily 4 Group A Member 3	1.105	0.718626	1.01	0.999983	1.095	0.766223	2.839	1.70993e-05	194	166	169	474
ENSOARG00000010099	PPP1R3B	Protein Phosphatase 1 Regulatory Subunit 3B	0.855	0.156877	1.098	0.999983	0.778	0.114532	1.518	2.67437e-05	464	592	546	841
ENSOARG00000002665	novel gene		0.937	0.328443	0.973	0.999983	0.963	0.620886	0.774	8.39968e-05	5836	6047	6228	4819
ENSOARG00000017217	GPR183	G Protein-Coupled Receptor 183	1.082	0.494699	1.039	0.999983	1.041	0.764594	1.54	8.53693e-05	1936	1912	1791	2958
ENSOARG00000014240	CCN2	CCN2	1.05	0.449328	1.017	0.999983	1.032	0.658326	1.266	0.000123563	28860	27948	27605	35036
ENSOARG00000014532	ETS2	ETS Proto-Oncogene 2, Transcription Factor	1.079	0.305258	1.015	0.999983	1.063	0.454938	1.318	0.000134038	6548	6156	6088	7960
ENSOARG00000010462	CXCR4	C-X-C Motif Chemokine Receptor 4	1.162	0.133742	1.08	0.999983	1.077	0.467916	1.391	0.0003719	2541	2333	2163	3149
ENSOARG00000025194	ARL4C	ADP Ribosylation Factor Like GTPase 4C	0.917	0.283338	1.009	0.999983	0.908	0.291571	1.328	0.000570734	2381	2615	2604	3518
ENSOARG00000010521	PDE4B	Phosphodiesterase 4B	1.094	0.644042	1.091	0.999983	1.002	0.992441	1.893	0.000770799	335	324	304	574
ENSOARG00000010784	SLC1A5	Solute Carrier Family 1 Member 5	1.068	0.515002	1.062	0.999983	1.005	0.965991	1.401	0.000811815	4342	4344	4061	5791
ENSOARG00000012488	novel gene		1.05	0.53412	1.074	0.999983	0.978	0.809079	1.3	0.000916395	1842	1880	1741	2298
ENSOARG00000010072	ERRFI1	ERBB Receptor Feedback Inhibitor 1	0.823	0.0868622	0.983	0.999983	0.837	0.199224	1.374	0.000953851	18020	21976	22296	30819
ENSOARG00000009791	RGS1	Regulator Of G Protein Signaling 1	1.169	0.379005	0.955	0.999983	1.224	0.307515	1.841	0.00107126	1310	1050	1088	2126
ENSOARG00000014970	FAM20A	Golgi Associated Secretory Pathway Pseudokinase	0.953	0.481583	1.026	0.999983	0.928	0.322307	1.249	0.00125602	770	828	804	1029
ENSOARG00000026070	novel gene		0.919	0.619709	1.009	0.999983	0.911	0.618672	1.6	0.00245006	29	31	31	50
ENSOARG00000014905	FRAT2	FRAT Regulator Of WNT Signaling Pathway 2	1.167	0.168356	1.153	0.999983	1.012	0.928361	1.414	0.00258954	242	237	205	290
ENSOARG00000011235	SIK1	Salt Inducible Kinase 1	1.125	0.373752	1.024	0.999983	1.099	0.521662	1.538	0.00261071	1337	1210	1182	1810
ENSOARG00000008333	TNF	Tumor Necrosis Factor	0.772	0.0567696	0.932	0.999983	0.828	0.21875	0.699	0.00306573	592	710	763	535
ENSOARG00000016213	APOBEC3Z1	Apolipoprotein B	1.077	0.461597	1.012	0.999983	1.065	0.572865	1.365	0.00327777	578	571	563	668
ENSOARG00000009853	PPIF	Peptidylprolyl Isomerase F	0.898	0.258681	1.038	0.999983	0.865	0.22813	1.347	0.00394181	952	1098	1068	1464
ENSOARG00000006889	SERPINB2	Serpin Family B Member 2	0.98	0.802042	1.071	0.999983	0.916	0.274495	1.25	0.00394181	4917	5365	4991	5932
ENSOARG00000004174	TAGLN	Transgelin	0.946	0.478839	0.916	0.999983	1.034	0.712934	1.271	0.00399289	3188	3062	3436	4182
ENSOARG00000013628	IL33	Interleukin 33	1.94	0.077862	1.631	0.999983	1.19	0.595834	2.533	0.00536567	22	18	11	26
ENSOARG00000022390	novel gene		0.948	0.794903	1.145	0.999983	0.828	0.355761	1.693	0.00633554	31	37	33	56
ENSOARG00000019124	CSTF2T	Cleavage Stimulation Factor Subunit 2 Tau Variant	1.18	0.620654	0.852	0.999983	1.384	0.366318	0.332	0.00637579	24	18	21	7
ENSOARG00000007382	SDS	Serine Dehydratase	1.099	0.308808	1.016	0.999983	1.081	0.444223	1.318	0.0106698	4493	4243	4350	5510
ENSOARG00000019235	MID1IP1	MID1 Interacting Protein 1	1.081	0.283097	1.071	0.999983	1.009	0.91989	1.239	0.0106698	1164	1151	1078	1336
ENSOARG00000015348	GPR171	G Protein-Coupled Receptor 171	1.126	0.446198	1.15	0.999983	0.979	0.911021	1.553	0.0119054	90	91	79	121
ENSOARG00000005154	NFKBID	NFKB Inhibitor Delta	1.051	0.662021	0.988	0.999983	1.064	0.610555	1.367	0.0137999	448	416	420	574
ENSOARG00000006197	RGS3	Regulator Of G Protein Signaling 3	0.889	0.159962	0.931	0.999983	0.954	0.613337	0.792	0.0180748	342	360	384	304
ENSOARG00000021459	novel gene		0.884	0.362814	0.985	0.999983	0.898	0.47512	1.439	0.0188262	74	84	85	122
ENSOARG00000013073	RIN3	Ras And Rab Interactor 3	0.878	0.0947725	1.007	0.999983	0.872	0.159872	1.202	0.0205584	3608	4140	4133	5006
ENSOARG00000000304	ACKR3	Atypical Chemokine Receptor 3	0.915	0.409239	1.08	0.999983	0.847	0.225904	1.346	0.0207449	218	258	237	314
ENSOARG00000017207	GPR18	G Protein-Coupled Receptor 18	1.17	0.290443	1.03	0.999983	1.135	0.43673	1.517	0.0207449	205	183	176	284
ENSOARG00000026780	novel gene		1.122	0.226388	1.059	0.999983	1.06	0.584172	1.308	0.0208176	816	777	728	967
ENSOARG00000026621	novel gene		0.905	0.211925	1.033	0.999983	0.876	0.21875	1.243	0.0233824	402	457	444	550
ENSOARG00000010625	ABCG1	ABCG1	0.983	0.902128	1.168	0.999983	0.841	0.233311	1.393	0.0235261	1861	2118	1817	2464
ENSOARG00000002234	SLC2A3	Solute Carrier Family 2 Member 3	1.033	0.807538	0.966	0.999983	1.069	0.618832	1.399	0.0236721	3274	3070	3155	4489
ENSOARG00000017328	F3	Coagulation Factor III, Tissue Factor	0.872	0.10637	0.859	0.876894	1.016	0.854614	1.222	0.0251529	3121	3051	3556	4302
ENSOARG00000014009	DUSP2	Dual Specificity Phosphatase 2	0.885	0.510831	0.856	0.999983	1.034	0.881162	1.654	0.0251529	216	212	243	420
ENSOARG00000002608	CITED2	Cbp/P300 Interacting Transactivator With Glu/Asp Rich Carboxy-Terminal Domain 2	1.034	0.665252	0.982	0.999983	1.054	0.522484	1.227	0.0253326	6325	6034	6043	7630
ENSOARG00000025712	novel gene		0.867	0.363786	0.978	0.999983	0.887	0.495213	1.479	0.0263551	35	40	40	60
ENSOARG00000020834	MCL1	MCL1 Apoptosis Regulator, BCL2 Family Member	1.033	0.558016	1.063	0.999983	0.972	0.642182	1.162	0.0263662	70319	72418	68042	79192
ENSOARG00000016412	PDGFB	Platelet Derived Growth Factor Subunit B	0.869	0.262075	0.996	0.999983	0.873	0.330071	1.406	0.0266451	339	383	386	550
ENSOARG00000001174	TUBB2B	Tubulin Beta 2B Class Iib	0.985	0.901817	0.93	0.999983	1.059	0.645486	0.742	0.0269748	12570	11794	12813	9522
ENSOARG00000013238	SLC39A8	Solute Carrier Family 39 Member 8	1.009	0.921969	1.068	0.999983	0.944	0.489498	1.223	0.0334747	566	586	554	669
ENSOARG00000026040	novel gene		0.866	0.23254	0.865	0.999983	1.002	0.991688	0.716	0.0342143	53	53	61	44
ENSOARG00000012936	CD83	CD83 molecule	0.854	0.16278	0.874	0.999983	0.977	0.862716	1.343	0.0342926	1433	1472	1680	2319
ENSOARG00000005159	SERPINB2	Serpin Family B Member 2	0.925	0.493624	0.959	0.999983	0.964	0.787064	1.353	0.0360265	2465	2496	2644	3222
ENSOARG00000012366	MFSD12	Major Facilitator Superfamily Domain Containing 12	1.006	0.936374	1.031	0.999983	0.976	0.747848	1.189	0.0403262	7787	7950	7689	9262
ENSOARG00000026805	novel gene		0.8	0.199602	1.012	0.999983	0.791	0.25107	1.487	0.0404372	23	30	29	44
ENSOARG00000014265	CDC42AP2	Cell Division Cycle 42 AP2	1.051	0.789479	0.958	0.999983	1.098	0.628802	1.565	0.0456664	333	306	328	485
ENSOARG00000000957	HYKK	Hydroxylysine Kinase	1.222	0.132515	1.087	0.999983	1.125	0.381776	1.369	0.0468827	76	69	63	86
ENSOARG00000007315	PERM1	PERM1	1.081	0.430417	0.984	0.999983	1.098	0.383928	1.289	0.0480584	360	332	335	427

## Sheet: Supp Table 4
Supplementary Table 4: Hierarchical list of differentially expressed genes in the heatmap presented in Figure 2B
Ensembl ID	Gene symbols	Gene names
ENSOARG00000020926	CDC42SE1	CDC42 small effector 1
ENSOARG00000008589	ECE1	Endothelin converting enzyme 1
ENSOARG00000004875	novel gene
ENSOARG00000015262	SERPINE1	Serpin family E member 1
ENSOARG00000007620	SLC25A30	Solute carrier family 25 member 30
ENSOARG00000017131	KLF10	Kruppel like factor 10
ENSOARG00000004422	novel gene
ENSOARG00000003574	ARID3B	AT-Rich Interaction Domain 3B
ENSOARG00000010288	MAP1A	Microtubule associated protein 1A
ENSOARG00000017604	AKAP10	A-kinase anchoring protein 10
ENSOARG00000011974	PPP1R18	Protein phosphatase 1 regulatory subunit 18
ENSOARG00000001807	novel gene
ENSOARG00000016774	SLC44A2	Solute carrier family 44 member 2
ENSOARG00000019413	LRATD1	LRAT domain containing 1
ENSOARG00000018254	FRAS1	Extracellular matrix protein FRAS1
ENSOARG00000014631	JAK3	Janus kinase 3
ENSOARG00000000063	CCL22	C-C Motif Chemokine Ligand 22
ENSOARG00000007493	DHCR24	24-dehydrocholesterol reductase
ENSOARG00000010684	SNN	Stannin
ENSOARG00000005336	RALGDS	Ral guanine nucleotide dissociation stimulator
ENSOARG00000025894	novel gene
ENSOARG00000020976	GLDN	Gliomedin
ENSOARG00000012126	TEAD3	TEA domain transcription factor 3
ENSOARG00000011340	MMP16	Matrix metallopeptidase 16
ENSOARG00000016205	LPCAT1	Lysophosphatidylcholine acyltransferase 1
ENSOARG00000017581	KDM6B	Lysine demethylase 6B
ENSOARG00000010396	MAP3K14	Mitogen-activated protein kinase kinase kinase 14
ENSOARG00000005179	PPP1R9B	Protein phosphatase 1 regulatory subunit 9B
ENSOARG00000004268	TARDBP	TAR DNA Binding Protein
ENSOARG00000008597	SGMS2	Sphingomyelin synthase 2
ENSOARG00000006322	LIF	LIF interleukin 6 family cytokine
ENSOARG00000005631	PHF19	PHD finger protein 19
ENSOARG00000010857	ZBTB7A	Zinc finger and BTB domain containing 7A
ENSOARG00000019264	GTF3C2	General transcription factor IIIC subunit 2
ENSOARG00000003472	MARK2	Microtubule Affinity Regulating Kinase 2
ENSOARG00000008576	VCL	Vinculin
ENSOARG00000018223	ATXN2	Ataxin 2
ENSOARG00000000027	NDL4	NADH dehydrogenase subunit 4L
ENSOARG00000011279	PHF13	PHD finger protein 13
ENSOARG00000022261	5S_rRNA	5S ribosomal RNA
ENSOARG00000016220	COPZ1	COPI coat complex subunit zeta 1
ENSOARG00000012667	NFIC	Nuclear factor I C
ENSOARG00000019985	DENND2C	DENN domain containing 2C
ENSOARG00000025921	novel gene
ENSOARG00000003112	AKAP12	A-Kinase Anchoring Protein 12
ENSOARG00000011692	LOXL4	Lysyl oxidase like 4
ENSOARG00000010116	ARRDC4	Arrestin domain containing 4
ENSOARG00000020658	TXNIP	Thioredoxin interacting protein
ENSOARG00000009058	CREB5	CAMP responsive element binding protein 5
ENSOARG00000020487	BCL6	BCL6 transcription repressor
ENSOARG00000000115	novel gene
ENSOARG00000019122	novel gene
ENSOARG00000026085	novel gene
ENSOARG00000025861	novel gene
ENSOARG00000016671	CPEB3	Cytoplasmic polyadenylation element binding protein 3
ENSOARG00000013148	ZSCAN2	Zinc finger and SCAN domain containing 2
ENSOARG00000007035	KLHL31	Kelch like family member 31
ENSOARG00000003501	PDK4	Pyruvate Dehydrogenase Kinase 4
ENSOARG00000025712	novel gene
ENSOARG00000000035	CYTB	Cytochrome B
ENSOARG00000016145	NPTXR	Neuronal pentraxin receptor
ENSOARG00000019718	PRKAG3	Protein kinase AMP-activated non-catalytic subunit gamma 3
ENSOARG00000010130	ARID3A	AT-rich interaction domain 3A
ENSOARG00000011445	CDR2L	Cerebellar degeneration related protein 2 like
ENSOARG00000003809	novel gene
ENSOARG00000010671	LZTS1	Leucine zipper tumor suppressor 1
ENSOARG00000016409	novel gene
ENSOARG00000001772	FOXP2	Forkhead Box P2
ENSOARG00000015918	novel gene
ENSOARG00000009056	ATP7B	ATPase copper transporting beta
ENSOARG00000013487	PLXNA2	Plexin A2
ENSOARG00000014705	SEPTIN8	Septin 8
ENSOARG00000009894	SH3GL1	SH3 domain containing GRB2 like 1, endophilin A2
ENSOARG00000011071	FAM102A	Family with sequence similarity 102 member A
ENSOARG00000017875	COL8A1	Collagen type VIII alpha 1 chain
ENSOARG00000001778	OSBPL5	Oxysterol Binding Protein Like 5
ENSOARG00000015319	KLF11	Kruppel like factor 11
ENSOARG00000018482	ZSCAN25	Zinc finger and SCAN domain containing 25
ENSOARG00000011019	CLCF1	Cardiotrophin like cytokine factor 1
ENSOARG00000012129	SLC7A5	Solute carrier family 7 member 5
ENSOARG00000010775	SSH3	Slingshot protein phosphatase 3
ENSOARG00000006086	PLEKHG2	Pleckstrin homology and RhoGEF domain containing G2
ENSOARG00000010913	GGA3	Golgi associated, gamma adaptin ear containing, ARF binding protein 3
ENSOARG00000025408	novel gene
ENSOARG00000019612	SALL2	Spalt like transcription factor 2
ENSOARG00000017784	KLHL11	Kelch like family member 11
ENSOARG00000026400	novel gene
ENSOARG00000026430	novel gene
ENSOARG00000007690	S1PR3	Sphingosine-1-phosphate receptor 3
ENSOARG00000008297	ATP1A2	ATPase Na+/K+ transporting subunit alpha 2
ENSOARG00000012896	KLF9	Kruppel like factor 9
ENSOARG00000003850	FITM2	Fat Storage Inducing Transmembrane Protein 2
ENSOARG00000021130	SIX4	SIX homeobox 4
ENSOARG00000010690	novel gene
ENSOARG00000005117	THBD	Thrombomodulin
ENSOARG00000018096	VAX1	Ventral anterior homeobox 1
ENSOARG00000011053	HAS2	Hyaluronan synthase 2
ENSOARG00000007679	novel gene
ENSOARG00000002658	C15orf39	Chromosome 15 Open Reading Frame 39
ENSOARG00000006700	MXRA7	Matrix remodeling associated 7
ENSOARG00000020422	HES1	Hes family bHLH transcription factor 1
ENSOARG00000017135	SPRY2	Sprouty RTK signaling antagonist 2
ENSOARG00000018728	novel gene
ENSOARG00000020372	H1-0	Histone H1.0
ENSOARG00000007713	NAB2	NGFI-A binding protein 2
ENSOARG00000014716	TRHDE	Thyrotropin releasing hormone degrading enzyme
ENSOARG00000000557	PRPF4B	Pre-MRNA Processing Factor 4B
ENSOARG00000000072	FOSL1	FOS Like 1
ENSOARG00000020726	novel gene
ENSOARG00000010199	EGR3	Early growth response 3
ENSOARG00000013082	PFKFB3	6-phosphofructo-2-kinase/fructose-2,6-biphosphatase 3
ENSOARG00000014214	CCR5	C-C motif chemokine receptor 5
ENSOARG00000009848	C5orf51	UPF0600 protein C5orf51-like
ENSOARG00000023924	novel gene
ENSOARG00000026675	novel gene
ENSOARG00000025755	novel gene
ENSOARG00000005757	SRF	Serum response factor
ENSOARG00000004758	ENC1	Ectodermal-Neural Cortex 1
ENSOARG00000005737	RASSF5	Ras association domain family member 5
ENSOARG00000004783	CMKLR1	Chemerin Chemokine-Like Receptor 1
ENSOARG00000020818	PSD4	Pleckstrin and Sec7 domain containing 4
ENSOARG00000008268	AMOTL2	Angiomotin like 2
ENSOARG00000020096	HPCAL4	Hippocalcin like 4
ENSOARG00000026070	novel gene
ENSOARG00000021459	novel gene
ENSOARG00000026805	novel gene
ENSOARG00000010672	SH2D1B	SH2 domain containing 1B
ENSOARG00000005227	ZFAT	Zinc finger and AT-hook domain containing
ENSOARG00000020887	CKAP2L	Cytoskeleton associated protein 2 like
ENSOARG00000004947	ZBED6	Zinc Finger BED-Type Containing 6
ENSOARG00000008257	novel gene
ENSOARG00000010645	ZNF207	Zinc finger protein 207
ENSOARG00000014119	RARA	Retinoic acid receptor alpha
ENSOARG00000021459	novel gene
ENSOARG00000014239	NFATC2	Nuclear factor of activated T cells 2
ENSOARG00000020717	PLEKHO2	Pleckstrin homology domain containing O2
ENSOARG00000010885	PHLDB1	Pleckstrin homology like domain family B member 1
ENSOARG00000019709	TIA1	TIA1 cytotoxic granule associated RNA binding protein
ENSOARG00000000862	MYADM	Myeloid Associated Differentiation Marker
ENSOARG00000011354	KLHL21	Kelch like family member 21
ENSOARG00000012778	FURIN	Furin, paired basic amino acid cleaving enzyme
ENSOARG00000010419	IFFO2	Intermediate filament family orphan 2
ENSOARG00000015478	CCDC3	Coiled-coil domain containing 3
ENSOARG00000009090	CYP1B1	Cytochrome P450 1B1
ENSOARG00000001865	RIN2	Ras And Rab Interactor 2
ENSOARG00000003820	NOTCH1	Notch Receptor 1
ENSOARG00000026040	novel gene
ENSOARG00000006197	RGS3	Regulator of G protein signaling 3
ENSOARG00000001739	novel gene
ENSOARG00000002665	novel gene
ENSOARG00000014989	novel gene
ENSOARG00000008333	TNF	Tumor necrosis factor
ENSOARG00000013671	GADD45B	Growth arrest and DNA damage inducible beta
ENSOARG00000011626	TUBB	Tubulin beta class I
ENSOARG00000019124	CSTF2T	Cleavage stimulation factor subunit 2 tau variant
ENSOARG00000001174	TUBB2B	Tubulin beta 2B class IIb
ENSOARG00000015348	GPR171	G protein-coupled receptor 171
ENSOARG00000026780	novel gene
ENSOARG00000001504	SREBF1	Sterol Regulatory Element Binding Transcription Factor 1
ENSOARG00000020834	MCL1	MCL1 apoptosis regulator, BCL2 family member
ENSOARG00000012390	MYLIP	Myosin regulatory light chain interacting protein
ENSOARG00000012366	MFSD12	Major facilitator superfamily domain containing 12
ENSOARG00000022390	novel gene
ENSOARG00000013238	SLC39A8	Solute carrier family 39 member 8
ENSOARG00000014905	FRAT2	FRAT regulator of WNT signaling pathway 2
ENSOARG00000019235	MID1IP1	MID1 interacting protein 1
ENSOARG00000012488	novel gene
ENSOARG00000010462	CXCR4	C-X-C motif chemokine receptor 4
ENSOARG00000010521	PDE4B	Phosphodiesterase 4B
ENSOARG00000017217	GPR183	G protein-coupled receptor 183
ENSOARG00000016213	APOBEC3Z1	Apolipoprotein B mRNA editing enzyme, catalytic polypeptide-like
ENSOARG00000010784	SLC1A5	Solute carrier family 1 member 5
ENSOARG00000010939	NR4A3	Nuclear receptor subfamily 4 group A member 3
ENSOARG00000014240	CCN2	Cellular communication network factor 2
ENSOARG00000007382	SDS	Serine dehydratase
ENSOARG00000002234	SLC2A3	Solute carrier family 2 member 3
ENSOARG00000014265	CDC42AP2	CDC42 effector protein 2
ENSOARG00000014336	CCN1	Cellular communication network factor 1
ENSOARG00000017521	HBEGF	Heparin binding EGF like growth factor
ENSOARG00000011235	SIK1	Salt inducible kinase 1
ENSOARG00000014532	ETS2	ETS proto-oncogene 2
ENSOARG00000017207	GPR18	G protein-coupled receptor 18
ENSOARG00000007315	PERM1	PPARGC1 and ESRR induced regulator, muscle 1
ENSOARG00000005154	NFKBID	NFKB inhibitor delta
ENSOARG00000002608	CITED2	Cbp/p300 interacting transactivator with Glu/Asp rich carboxy-terminal domain 2
ENSOARG00000009791	RGS1	Regulator of G protein signaling 1
ENSOARG00000007984	NR4A2	Nuclear receptor subfamily 4 group A member 2
ENSOARG00000000957	HYKK	Hydroxylysine kinase
ENSOARG00000001269	STAR	Steroidogenic Acute Regulatory Protein
ENSOARG00000013628	IL33	Interleukin 33
ENSOARG00000016224	PPP1R3C	Protein phosphatase 1 regulatory subunit 3C
ENSOARG00000017214	NR4A1	Nuclear receptor subfamily 4 group A member 1
ENSOARG00000010099	PPP1R3B	Protein phosphatase 1 regulatory subunit 3B
ENSOARG00000009853	PPIF	Peptidylprolyl isomerase F
ENSOARG00000024483	novel gene
ENSOARG00000026899	novel gene
ENSOARG00000000304	ACKR3	Atypical chemokine receptor 3
ENSOARG00000013073	RIN3	Ras and Rab interactor 3
ENSOARG00000010072	ERRFI1	ERBB receptor feedback inhibitor 1
ENSOARG00000016399	CDC42EP3	CDC42 effector protein 3
ENSOARG00000026747	novel gene
ENSOARG00000015703	novel gene
ENSOARG00000014970	FAM20A	FAM20A golgi associated secretory pathway pseudokinase
ENSOARG00000025701	novel gene
ENSOARG00000025194	ARL4C	ADP ribosylation factor like GTPase 4C
ENSOARG00000005724	novel gene
ENSOARG00000016412	PDGFB	Platelet derived growth factor subunit B
ENSOARG00000026805	novel gene
ENSOARG00000006353	OSM	Oncostatin M
ENSOARG00000001557	MEFV	MEFV innate immuity regulator, pyrin
ENSOARG00000010625	ABCG1	ATP binding cassette subfamily G member 1
ENSOARG00000005159	SERPINB2	Plasminogen activator inhibitor 2-like
ENSOARG00000013772	ADRB1	Adrenoceptor beta 1
ENSOARG00000005739	ERAS	ES cell expressed Ras
ENSOARG00000012936	CD83	CD83 molecule
ENSOARG00000014009	DUSP2	Dual specificity phosphatase 2
ENSOARG00000023366	MIR21	Oar-mir-21
ENSOARG00000017328	F3	Coagulation factor III
ENSOARG00000020877	IL1A	Interleukin 1 alpha
ENSOARG00000019441	RHOB	Ras homolog family member B
ENSOARG00000007082	STAC3	SH3 and cysteine rich domain 3
ENSOARG00000013010	MVD	Mevalonate diphosphate decarboxylase
ENSOARG00000005728	GNB3	G protein subunit beta 3
ENSOARG00000010894	MAGIX	MAGI family member, X-linked
ENSOARG00000008868	FBXO4	F-box protein 4
ENSOARG00000013092	MARCHF11	Membrane associated ring-CH-type finger 11
ENSOARG00000003321	ZNF582	Zinc Finger Protein 582
ENSOARG00000007163	ING2	Inhibitor of growth family member 2
ENSOARG00000008124	ARL4A	ADP ribosylation factor like GTPase 4A
ENSOARG00000003659	ZNF773	Zinc Finger Protein 773
ENSOARG00000005619	RRAGB	Ras related GTP binding B
ENSOARG00000013008	FAM189A2	Family with sequence similarity 189 member A2
ENSOARG00000003122	SPATA7	Spermatogenesis Associated 7
ENSOARG00000000986	BRF2	BRF2 RNA Polymerase III Transcription Initiation Factor Subunit
ENSOARG00000011859	TADA1	Transcriptional adaptor 1
ENSOARG00000019317	KRTCAP3	Keratinocyte associated protein 3
ENSOARG00000012929	SERPINC1	Serpin family C member 1
ENSOARG00000018340	C7H15orf61	Chromosome 7 C15orf61 homolog
ENSOARG00000020516	MAT2A	Methionine adenosyltransferase 2A
ENSOARG00000014928	SOX15	SRY-box transcription factor 15
ENSOARG00000000403	FAM217A	Family With Sequence Similarity 217 Member A
ENSOARG00000002467	ASIC3	Acid Sensing Ion Channel Subunit 3
ENSOARG00000009277	novel gene
ENSOARG00000016030	C6orf52	Chromosome 20 C6orf52 homolog
ENSOARG00000001813	NUP210L	Nucleoporin 210 Like
ENSOARG00000010017	SLC22A16	Solute carrier family 22 member 16
ENSOARG00000018783	RPP40	Ribonuclease P/MRP subunit p40
ENSOARG00000005713	DUS4L	Dihydrouridine synthase 4 like
ENSOARG00000009917	NECAB2	N-terminal EF-hand calcium binding protein 2
ENSOARG00000006993	RASSF7	Ras association domain family member 7
ENSOARG00000013015	novel gene
ENSOARG00000025976	novel gene
ENSOARG00000019077	C1H1orf194	Chromosome 1 C1orf194 homolog
ENSOARG00000015360	SCRG1	Stimulator of chondrogenesis 1
ENSOARG00000016053	novel gene
ENSOARG00000004903	ANKRA2	Ankyrin Repeat Family A Member 2
ENSOARG00000008566	SETMAR	SET domain gene
ENSOARG00000008983	ZNF404	Zinc finger protein 404
ENSOARG00000014976	POLG2	DNA polymerase gamma 2, accessory subunit
ENSOARG00000017853	AKTIP	AKT interacting protein
ENSOARG00000021169	PIGH	Phosphatidylinositol glycan anchor biosynthesis class H
ENSOARG00000020260	ZFP69	ZFP69 zinc finger protein
ENSOARG00000009238	THOC1	THO complex 1
ENSOARG00000018807	HERPUD1	Homocysteine inducible ER protein with ubiquitin like domain 1
ENSOARG00000009011	PSTK	Phosphoseryl-tRNA kinase
ENSOARG00000014510	SLC18B1	Solute carrier family 18 member B1
ENSOARG00000017553	novel gene
ENSOARG00000012942	RABEPK	Rab9 effector protein with kelch motifs
ENSOARG00000015369	SAP30	Sin3A associated protein 30
ENSOARG00000019002	RGS16	Regulator of G protein signaling 16
ENSOARG00000005097	ERMARD	ER Membrane Associated RNA Degradation
ENSOARG00000017748	SLC3A2	Solute carrier family 3 member 2
ENSOARG00000016775	ARTF4	Activating transcription factor 4
ENSOARG00000015431	ODC1	Ornithine decarboxylase 1
ENSOARG00000018169	TIPIN	TIMELESS interacting protein
ENSOARG00000018343	MT2	Metallothionein-2
ENSOARG00000022210	SNORD22	Small nucleolar RNA SNORD22
ENSOARG00000020312	CHAC1	ChaC glutathione specific gamma-glutamylcyclotransferase 1
ENSOARG00000006720	novel gene
ENSOARG00000020457	C1H1orf50	Chromosome 1 C1orf50 homolog
ENSOARG00000015241	HMGB2	High mobility group protein B2
ENSOARG00000005166	TEX30	Testis Expressed 30
ENSOARG00000006733	novel gene
ENSOARG00000003364	DDX55	DEAD-Box Helicase 55
ENSOARG00000008478	SQLE	Squalene epoxidase
ENSOARG00000021604	novel gene
ENSOARG00000007318	ID3	Inhibitor of DNA binding 3, HLH protein
ENSOARG00000019221	TAGLN3	Transgelin-3
ENSOARG00000020966	SCG3	Secretogranin III
ENSOARG00000015180	BAMBI	BMP and activin membrane bound inhibitor
ENSOARG00000005909	AP4S1	Adaptor related protein complex 4 subunit sigma 1
ENSOARG00000019390	KCNF1	Potassium voltage-gated channel modifier subfamily F member 1
ENSOARG00000004506	novel gene
ENSOARG00000003352	NFIL3	Nuclear Factor, Interleukin 3 Regulated
ENSOARG00000002320	LSMEM1	Leucine Rich Single-Pass Membrane Protein 1
ENSOARG00000001202	PLK3	Polo Like Kinase 3
ENSOARG00000008735	CYP2J	Cytochrome P450, family 2, subfamily J
ENSOARG00000012871	PNRC1	Proline rich nuclear receptor coactivator 1
ENSOARG00000006516	CNTD2	Cyclin P
ENSOARG00000018177	UBC	Ubiquitin C
ENSOARG00000011996	ASB11	Ankyrin repeat and SOCS box containing 11
ENSOARG00000024133	novel gene
ENSOARG00000025289	novel gene
ENSOARG00000006825	IQCF1	IQ motif containing F1
ENSOARG00000020537	CRYGS	Crystallin gamma S
ENSOARG00000025704	novel gene
ENSOARG00000026743	novel gene
ENSOARG00000022521	novel gene
ENSOARG00000004189	MASP2	Mannan binding lectin serine peptidase 2
ENSOARG00000007154	DDIT4	DNA damage inducible transcript 4
ENSOARG00000018640	RASL11B	RAS like family 11 member B
ENSOARG00000001661	CCDC163	Coiled-Coil Domain Containing 163
ENSOARG00000023159	novel gene
ENSOARG00000019711	SLC39A2	Solute carrier family 39 member 2
ENSOARG00000016593	ARRDC3	Arrestin domain containing 3
ENSOARG00000009999	JUN	Jun proto-oncogene, AP-1 transcription factor subunit
ENSOARG00000011542	KLB	Klotho beta
ENSOARG00000015908	ANKRD1	Ankyrin repeat domain 1
ENSOARG00000002902	OSR2	Odd-Skipped Related Transciption Factor 2
ENSOARG00000003499	DNAJB9	DnaJ Heat Shock Protein Family (Hsp40) Member B9
ENSOARG00000011356	GADD45A	Growth arrest and DNA damage inducible alpha
ENSOARG00000002410	IFRD1	Interferon Related Developmental Regulator 1
ENSOARG00000019599	OVGP1	Oviductal glycoprotein 1
ENSOARG00000011290	SDHAF4	Succinate dehydrogenase complex assembly factor 4
ENSOARG00000022974	novel gene

## Sheet: Supp Table 5
Supplementary Table 5: Functional analysis of ovine granulosa cells differentially expressed genes
Functional clusters using hierarchical clustering based on Wang’s semantic similarity between GO terms respecting GO and Ward’s criterion were performed using the ViSEAGO package.
Categorie	N° cluster	GO.cluster	IC	GO.ID	term	definition	BPAvsBPS genes frequency	BPAvsBPS pvalue	BPAvsBPS -log10_pvalue	BPAvsBPS Significant_genes	BPAvsBPS Significant_genes_symbol	BPAvsControl genes_frequency	BPAvsControl pvalue	BPAvsControl -log10_pvalue	BPAvsControl Significant_genes	BPAvsControl Significant_genes_symbol	BPSvsControl genes_frequency	BPSvsControl pvalue	BPSvsControl -log10_pvalue	BPSvsControl Significant_genes	BPSvsControl Significant_genes_symbol
Metabolic process	1	Nucleobase-containing compound metabolic process	2.3	GO:0006139	nucleobase-containing compound metabolic process	Any cellular metabolic process involving nucleobases, nucleosides, nucleotides and nucleic acids.	0.825% (26/3151)	0.0033504	2.47	ENSOARG00000001633;ENSOARG00000001772;ENSOARG00000003352;ENSOARG00000003501;ENSOARG00000005631;ENSOARG00000006322;ENSOARG00000008183;ENSOARG00000009090;ENSOARG00000009999;ENSOARG00000010130;ENSOARG00000010493;ENSOARG00000010690;ENSOARG00000011019;ENSOARG00000011356;ENSOARG00000013088;ENSOARG00000014239;ENSOARG00000014623;ENSOARG00000015180;ENSOARG00000015319;ENSOARG00000015908;ENSOARG00000016671;…	;;NFIL3;;;;;;;;;;;;;;;BAMBI;;ANKRD1;;;;;PRKAG3;	2.253% (71/3151)	0.00530311	2.28	ENSOARG00000000072;ENSOARG00000000115;ENSOARG00000000557;ENSOARG00000000986;ENSOARG00000001202;ENSOARG00000001504;ENSOARG00000001772;ENSOARG00000003321;ENSOARG00000003352;ENSOARG00000003574;ENSOARG00000003659;ENSOARG00000003809;ENSOARG00000003850;ENSOARG00000004268;ENSOARG00000004783;ENSOARG00000005227;ENSOARG00000005631;ENSOARG00000005713;ENSOARG00000005757;ENSOARG00000006322;ENSOARG00000006733;…	;;;;;;;;NFIL3;;;;;;;;;;;;;;;ID3;;;;;;;;;;;;;;;;;;;;;;;BAMBI;;;;ANKRD1;;ATF4;;;;;;;;;;;PRKAG3;;;;;;IL1A;	0.159% (5/3151)	0.0961429	1.02	NA	NA
Metabolic process	1	Nucleobase-containing compound metabolic process	2.6	GO:0016070	RNA metabolic process	The cellular chemical reactions and pathways involving RNA, ribonucleic acid, one of the two main type of nucleic acid, consisting of a long, unbranched macromolecule formed from ribonucleotides joined in 3',5'-phosphodiester linkage.	0.876% (22/2511)	0.00405791	2.39	ENSOARG00000001633;ENSOARG00000001772;ENSOARG00000003352;ENSOARG00000005631;ENSOARG00000006322;ENSOARG00000008183;ENSOARG00000009090;ENSOARG00000009999;ENSOARG00000010130;ENSOARG00000010493;ENSOARG00000011356;ENSOARG00000013088;ENSOARG00000014239;ENSOARG00000014623;ENSOARG00000015180;ENSOARG00000015319;ENSOARG00000015908;ENSOARG00000016671;ENSOARG00000017131;ENSOARG00000017214;ENSOARG00000018096;…	;;NFIL3;;;;;;;;;;;;BAMBI;;ANKRD1;;;;;	2.389% (60/2511)	0.00317408	2.5	ENSOARG00000000072;ENSOARG00000000115;ENSOARG00000000557;ENSOARG00000000986;ENSOARG00000001202;ENSOARG00000001504;ENSOARG00000001772;ENSOARG00000003321;ENSOARG00000003352;ENSOARG00000003574;ENSOARG00000003659;ENSOARG00000003809;ENSOARG00000004268;ENSOARG00000004783;ENSOARG00000005227;ENSOARG00000005631;ENSOARG00000005713;ENSOARG00000005757;ENSOARG00000006322;ENSOARG00000006733;ENSOARG00000007163;…	;;;;;;;;NFIL3;;;;;;;;;;;;;ID3;;;;;;;;;;;;;;;;;BAMBI;;;ANKRD1;;ATF4;;;;;;;;;;;;;;;IL1A;	0.119% (3/2511)	0.363972	0.44	NA	NA
Metabolic process	1	Nucleobase-containing compound metabolic process	2.39	GO:0090304	nucleic acid metabolic process	Any cellular metabolic process involving nucleic acids.	0.833% (24/2880)	0.00478068	2.32	ENSOARG00000001633;ENSOARG00000001772;ENSOARG00000003352;ENSOARG00000005631;ENSOARG00000006322;ENSOARG00000008183;ENSOARG00000009090;ENSOARG00000009999;ENSOARG00000010130;ENSOARG00000010493;ENSOARG00000010690;ENSOARG00000011019;ENSOARG00000011356;ENSOARG00000013088;ENSOARG00000014239;ENSOARG00000014623;ENSOARG00000015180;ENSOARG00000015319;ENSOARG00000015908;ENSOARG00000016671;ENSOARG00000017131;…	;;NFIL3;;;;;;;;;;;;;;BAMBI;;ANKRD1;;;;;	2.292% (66/2880)	0.00515485	2.29	ENSOARG00000000072;ENSOARG00000000115;ENSOARG00000000557;ENSOARG00000000986;ENSOARG00000001202;ENSOARG00000001504;ENSOARG00000001772;ENSOARG00000003321;ENSOARG00000003352;ENSOARG00000003574;ENSOARG00000003659;ENSOARG00000003809;ENSOARG00000004268;ENSOARG00000004783;ENSOARG00000005227;ENSOARG00000005631;ENSOARG00000005713;ENSOARG00000005757;ENSOARG00000006322;ENSOARG00000006733;ENSOARG00000007163;…	;;;;;;;;NFIL3;;;;;;;;;;;;;ID3;;;;;;;;;;;;;;;;;;;;;BAMBI;;;;ANKRD1;;ATF4;;;;;;;;;;;;;;;;IL1A;	0.104% (3/2880)	0.46154	0.34	NA	NA
Metabolic process	1	Nucleobase-containing compound metabolic process	3.84	GO:0045935	positive regulation of nucleobase-containing compound metabolic process	Any cellular process that activates or increases the frequency, rate or extent of the chemical reactions and pathways involving nucleobases, nucleosides, nucleotides and nucleic acids.	1.288% (13/1009)	0.00135799	2.87	ENSOARG00000003352;ENSOARG00000006322;ENSOARG00000009999;ENSOARG00000010130;ENSOARG00000010493;ENSOARG00000011019;ENSOARG00000014239;ENSOARG00000014623;ENSOARG00000015180;ENSOARG00000015908;ENSOARG00000016671;ENSOARG00000017131;ENSOARG00000017214	NFIL3;;;;;;;;BAMBI;ANKRD1;;;	3.271% (33/1009)	0.000242021	3.62	ENSOARG00000000072;ENSOARG00000001504;ENSOARG00000003352;ENSOARG00000003574;ENSOARG00000005227;ENSOARG00000005757;ENSOARG00000006322;ENSOARG00000007163;ENSOARG00000008868;ENSOARG00000009058;ENSOARG00000009238;ENSOARG00000009999;ENSOARG00000010130;ENSOARG00000010199;ENSOARG00000011019;ENSOARG00000011859;ENSOARG00000012126;ENSOARG00000012667;ENSOARG00000014119;ENSOARG00000014239;ENSOARG00000014928;…	;;NFIL3;;;;;;;;;;;;;;;;;;;;BAMBI;ANKRD1;;ATF4;;;;;;IL1A;	0.198% (2/1009)	0.209321	0.68	NA	NA
Metabolic process	1	Nucleobase-containing compound metabolic process	3.97	GO:0051254	positive regulation of RNA metabolic process	Any process that activates or increases the frequency, rate or extent of the chemical reactions and pathways involving RNA.	1.319% (12/910)	0.00176925	2.75	ENSOARG00000003352;ENSOARG00000006322;ENSOARG00000009999;ENSOARG00000010130;ENSOARG00000010493;ENSOARG00000014239;ENSOARG00000014623;ENSOARG00000015180;ENSOARG00000015908;ENSOARG00000016671;ENSOARG00000017131;ENSOARG00000017214	NFIL3;;;;;;;BAMBI;ANKRD1;;;	3.297% (30/910)	0.000422878	3.37	ENSOARG00000000072;ENSOARG00000001504;ENSOARG00000003352;ENSOARG00000003574;ENSOARG00000005227;ENSOARG00000005757;ENSOARG00000006322;ENSOARG00000007163;ENSOARG00000009058;ENSOARG00000009238;ENSOARG00000009999;ENSOARG00000010130;ENSOARG00000010199;ENSOARG00000011859;ENSOARG00000012126;ENSOARG00000012667;ENSOARG00000014119;ENSOARG00000014239;ENSOARG00000014928;ENSOARG00000015180;ENSOARG00000015908;…	;;NFIL3;;;;;;;;;;;;;;;;;BAMBI;ANKRD1;;ATF4;;;;;;IL1A;	0.22% (2/910)	0.177909	0.75	NA	NA
Metabolic process	1	Nucleobase-containing compound metabolic process	2.82	GO:0019219	regulation of nucleobase-containing compound metabolic process	Any cellular process that modulates the frequency, rate or extent of the chemical reactions and pathways involving nucleobases, nucleosides, nucleotides and nucleic acids.	1.118% (23/2057)	8.02304e-05	4.1	ENSOARG00000001772;ENSOARG00000003352;ENSOARG00000003501;ENSOARG00000005631;ENSOARG00000006322;ENSOARG00000008183;ENSOARG00000009090;ENSOARG00000009999;ENSOARG00000010130;ENSOARG00000010493;ENSOARG00000011019;ENSOARG00000011356;ENSOARG00000013088;ENSOARG00000014239;ENSOARG00000014623;ENSOARG00000015180;ENSOARG00000015319;ENSOARG00000015908;ENSOARG00000016671;ENSOARG00000017131;ENSOARG00000017214;…	;NFIL3;;;;;;;;;;;;;;BAMBI;;ANKRD1;;;;;	2.82% (58/2057)	4.82625e-05	4.32	ENSOARG00000000072;ENSOARG00000000115;ENSOARG00000000986;ENSOARG00000001202;ENSOARG00000001504;ENSOARG00000001772;ENSOARG00000003321;ENSOARG00000003352;ENSOARG00000003574;ENSOARG00000003659;ENSOARG00000003809;ENSOARG00000004783;ENSOARG00000005227;ENSOARG00000005631;ENSOARG00000005757;ENSOARG00000006322;ENSOARG00000007154;ENSOARG00000007163;ENSOARG00000007318;ENSOARG00000007713;ENSOARG00000008868;…	;;;;;;;NFIL3;;;;;;;;;;;ID3;;;;;;;;;;;;;;;;;;;;BAMBI;;;ANKRD1;;ATF4;;;;;;;;;;;;;IL1A;	0.243% (5/2057)	0.017344	1.76	NA	NA
Metabolic process	1	Nucleobase-containing compound metabolic process	2.91	GO:0051252	regulation of RNA metabolic process	Any process that modulates the frequency, rate or extent of the chemical reactions and pathways involving RNA.	1.104% (21/1903)	0.00023937	3.62	ENSOARG00000001772;ENSOARG00000003352;ENSOARG00000005631;ENSOARG00000006322;ENSOARG00000008183;ENSOARG00000009090;ENSOARG00000009999;ENSOARG00000010130;ENSOARG00000010493;ENSOARG00000011356;ENSOARG00000013088;ENSOARG00000014239;ENSOARG00000014623;ENSOARG00000015180;ENSOARG00000015319;ENSOARG00000015908;ENSOARG00000016671;ENSOARG00000017131;ENSOARG00000017214;ENSOARG00000018096;ENSOARG00000020658	;NFIL3;;;;;;;;;;;;BAMBI;;ANKRD1;;;;;	2.838% (54/1903)	8.38135e-05	4.08	ENSOARG00000000072;ENSOARG00000000115;ENSOARG00000000986;ENSOARG00000001202;ENSOARG00000001504;ENSOARG00000001772;ENSOARG00000003321;ENSOARG00000003352;ENSOARG00000003574;ENSOARG00000003659;ENSOARG00000003809;ENSOARG00000004783;ENSOARG00000005227;ENSOARG00000005631;ENSOARG00000005757;ENSOARG00000006322;ENSOARG00000007163;ENSOARG00000007318;ENSOARG00000007713;ENSOARG00000008983;ENSOARG00000009058;…	;;;;;;;NFIL3;;;;;;;;;;ID3;;;;;;;;;;;;;;;;;BAMBI;;;ANKRD1;;ATF4;;;;;;;;;;;;;IL1A;	0.158% (3/1903)	0.210153	0.68	NA	NA
Metabolic process	1	Nucleobase-containing compound metabolic process	4.23	GO:0045934	negative regulation of nucleobase-containing compound metabolic process	Any cellular process that stops, prevents, or reduces the frequency, rate or extent of the chemical reactions and pathways involving nucleobases, nucleosides, nucleotides and nucleic acids.	1.889% (14/741)	1.41174e-05	4.85	ENSOARG00000001772;ENSOARG00000003352;ENSOARG00000005631;ENSOARG00000009999;ENSOARG00000010493;ENSOARG00000011356;ENSOARG00000014239;ENSOARG00000014623;ENSOARG00000015319;ENSOARG00000015908;ENSOARG00000016671;ENSOARG00000017131;ENSOARG00000018096;ENSOARG00000020658	;NFIL3;;;;;;;;ANKRD1;;;;	3.914% (29/741)	2.6932e-05	4.57	ENSOARG00000001202;ENSOARG00000001504;ENSOARG00000001772;ENSOARG00000003352;ENSOARG00000005631;ENSOARG00000005757;ENSOARG00000007154;ENSOARG00000007318;ENSOARG00000007713;ENSOARG00000009238;ENSOARG00000009999;ENSOARG00000010857;ENSOARG00000011356;ENSOARG00000014119;ENSOARG00000014239;ENSOARG00000014928;ENSOARG00000015319;ENSOARG00000015369;ENSOARG00000015908;ENSOARG00000016671;ENSOARG00000016775;…	;;;NFIL3;;;;ID3;;;;;;;;;;;ANKRD1;;ATF4;;;;;;;;	0.54% (4/741)	0.00226353	2.65	ENSOARG00000001504;ENSOARG00000007154;ENSOARG00000015908;ENSOARG00000020658	;;ANKRD1;
Metabolic process	1	Nucleobase-containing compound metabolic process	4.33	GO:0051253	negative regulation of RNA metabolic process	Any process that stops, prevents, or reduces the frequency, rate or extent of the chemical reactions and pathways involving RNA.	2.068% (14/677)	4.99812e-06	5.3	ENSOARG00000001772;ENSOARG00000003352;ENSOARG00000005631;ENSOARG00000009999;ENSOARG00000010493;ENSOARG00000011356;ENSOARG00000014239;ENSOARG00000014623;ENSOARG00000015319;ENSOARG00000015908;ENSOARG00000016671;ENSOARG00000017131;ENSOARG00000018096;ENSOARG00000020658	;NFIL3;;;;;;;;ANKRD1;;;;	3.988% (27/677)	3.81228e-05	4.42	ENSOARG00000001202;ENSOARG00000001504;ENSOARG00000001772;ENSOARG00000003352;ENSOARG00000005631;ENSOARG00000005757;ENSOARG00000007318;ENSOARG00000007713;ENSOARG00000009999;ENSOARG00000010857;ENSOARG00000011356;ENSOARG00000014119;ENSOARG00000014239;ENSOARG00000014928;ENSOARG00000015319;ENSOARG00000015369;ENSOARG00000015908;ENSOARG00000016671;ENSOARG00000016775;ENSOARG00000017131;ENSOARG00000018096;…	;;;NFIL3;;;ID3;;;;;;;;;;ANKRD1;;ATF4;;;;;;;;	0.443% (3/677)	0.0163864	1.79	NA	NA
Metabolic process	1	Nucleobase-containing compound metabolic process	8.99	GO:0006086	acetyl-CoA biosynthetic process from pyruvate	The chemical reactions and pathways resulting in the formation of acetyl-CoA from pyruvate.	11.111% (1/9)	0.045034	1.35	NA	NA	0% (0/9)	1	0	NA	NA	11.111% (1/9)	0.00763427	2.12	ENSOARG00000003501	NA
Metabolic process	1	Nucleobase-containing compound metabolic process	8.81	GO:0045820	negative regulation of glycolytic process	Any process that stops, prevents, or reduces the frequency, rate or extent of glycolysis.	0% (0/11)	1	0	NA	NA	9.091% (1/11)	0.174741	0.76	NA	NA	9.091% (1/11)	0.00932372	2.03	ENSOARG00000007154	NA
Metabolic process	1	Nucleobase-containing compound metabolic process	7.27	GO:0006140	regulation of nucleotide metabolic process	Any process that modulates the frequency, rate or extent of the chemical reactions and pathways involving nucleotides.	2.326% (1/43)	0.197893	0.7	NA	NA	4.651% (2/43)	0.170196	0.77	NA	NA	4.651% (2/43)	0.000570681	3.24	ENSOARG00000003501;ENSOARG00000007154	;
Metabolic process	1	Nucleobase-containing compound metabolic process	7.28	GO:1900542	regulation of purine nucleotide metabolic process	NA	2.381% (1/42)	0.193761	0.71	NA	NA	4.762% (2/42)	0.164044	0.79	NA	NA	4.762% (2/42)	0.000544378	3.26	ENSOARG00000003501;ENSOARG00000007154	;
Metabolic process	2	Nucleobase-containing compound biosynthesis process	2.91	GO:0006351	transcription, DNA-templated	The cellular synthesis of RNA on a template of DNA.	1.126% (21/1865)	0.000178726	3.75	ENSOARG00000001772;ENSOARG00000003352;ENSOARG00000005631;ENSOARG00000006322;ENSOARG00000008183;ENSOARG00000009090;ENSOARG00000009999;ENSOARG00000010130;ENSOARG00000010493;ENSOARG00000011356;ENSOARG00000013088;ENSOARG00000014239;ENSOARG00000014623;ENSOARG00000015180;ENSOARG00000015319;ENSOARG00000015908;ENSOARG00000016671;ENSOARG00000017131;ENSOARG00000017214;ENSOARG00000018096;ENSOARG00000020658	;NFIL3;;;;;;;;;;;;BAMBI;;ANKRD1;;;;;	2.895% (54/1865)	4.78767e-05	4.32	ENSOARG00000000072;ENSOARG00000000115;ENSOARG00000000986;ENSOARG00000001202;ENSOARG00000001504;ENSOARG00000001772;ENSOARG00000003321;ENSOARG00000003352;ENSOARG00000003574;ENSOARG00000003659;ENSOARG00000003809;ENSOARG00000004783;ENSOARG00000005227;ENSOARG00000005631;ENSOARG00000005757;ENSOARG00000006322;ENSOARG00000007163;ENSOARG00000007318;ENSOARG00000007713;ENSOARG00000008983;ENSOARG00000009058;…	;;;;;;;NFIL3;;;;;;;;;;ID3;;;;;;;;;;;;;;;;;BAMBI;;;ANKRD1;;ATF4;;;;;;;;;;;;;IL1A;	0.161% (3/1865)	0.201299	0.7	NA	NA
Metabolic process	2	Nucleobase-containing compound biosynthesis process	3.75	GO:0006366	transcription by RNA polymerase II	The synthesis of RNA from a DNA template by RNA polymerase II (RNAP II), originating at an RNA polymerase II promoter. Includes transcription of messenger RNA (mRNA) and certain small nuclear RNAs (snRNAs).	1.595% (17/1066)	1.27568e-05	4.89	ENSOARG00000001772;ENSOARG00000003352;ENSOARG00000005631;ENSOARG00000006322;ENSOARG00000009999;ENSOARG00000010130;ENSOARG00000010493;ENSOARG00000011356;ENSOARG00000014239;ENSOARG00000014623;ENSOARG00000015319;ENSOARG00000015908;ENSOARG00000016671;ENSOARG00000017131;ENSOARG00000017214;ENSOARG00000018096;ENSOARG00000020658	;NFIL3;;;;;;;;;;ANKRD1;;;;;	3.471% (37/1066)	2.64176e-05	4.58	ENSOARG00000000072;ENSOARG00000001202;ENSOARG00000001504;ENSOARG00000001772;ENSOARG00000003352;ENSOARG00000003574;ENSOARG00000005227;ENSOARG00000005631;ENSOARG00000005757;ENSOARG00000006322;ENSOARG00000007318;ENSOARG00000009999;ENSOARG00000010130;ENSOARG00000010199;ENSOARG00000010857;ENSOARG00000011356;ENSOARG00000012126;ENSOARG00000012667;ENSOARG00000014119;ENSOARG00000014239;ENSOARG00000014928;…	;;;;NFIL3;;;;;;ID3;;;;;;;;;;;;;ANKRD1;;ATF4;;;;;;;;;;IL1A;	0.281% (3/1066)	0.0539393	1.27	NA	NA
Metabolic process	2	Nucleobase-containing compound biosynthesis process	9.21	GO:0042789	mRNA transcription by RNA polymerase II	The cellular synthesis of messenger RNA (mRNA) from a DNA template by RNA polymerase II, originating at an RNA polymerase II promoter.	0% (0/8)	1	0	NA	NA	25% (2/8)	0.00778245	2.11	ENSOARG00000001504;ENSOARG00000016775	;ATF4	12.5% (1/8)	0.00678858	2.17	ENSOARG00000001504	NA
Metabolic process	2	Nucleobase-containing compound biosynthesis process	8.89	GO:0009299	mRNA transcription	The cellular synthesis of messenger RNA (mRNA) from a DNA template.	0% (0/11)	1	0	NA	NA	18.182% (2/11)	0.0147746	1.83	NA	NA	9.091% (1/11)	0.00932372	2.03	ENSOARG00000001504	NA
Metabolic process	2	Nucleobase-containing compound biosynthesis process	2.79	GO:0034654	nucleobase-containing compound biosynthetic process	The chemical reactions and pathways resulting in the formation of nucleobases, nucleosides, nucleotides and nucleic acids.	1.123% (24/2137)	4.64585e-05	4.33	ENSOARG00000001633;ENSOARG00000001772;ENSOARG00000003352;ENSOARG00000003501;ENSOARG00000005631;ENSOARG00000006322;ENSOARG00000008183;ENSOARG00000009090;ENSOARG00000009999;ENSOARG00000010130;ENSOARG00000010493;ENSOARG00000010690;ENSOARG00000011356;ENSOARG00000013088;ENSOARG00000014239;ENSOARG00000014623;ENSOARG00000015180;ENSOARG00000015319;ENSOARG00000015908;ENSOARG00000016671;ENSOARG00000017131;…	;;NFIL3;;;;;;;;;;;;;;BAMBI;;ANKRD1;;;;;	2.761% (59/2137)	7.51319e-05	4.12	ENSOARG00000000072;ENSOARG00000000115;ENSOARG00000000986;ENSOARG00000001202;ENSOARG00000001504;ENSOARG00000001772;ENSOARG00000003321;ENSOARG00000003352;ENSOARG00000003574;ENSOARG00000003659;ENSOARG00000003809;ENSOARG00000003850;ENSOARG00000004783;ENSOARG00000005227;ENSOARG00000005631;ENSOARG00000005757;ENSOARG00000006322;ENSOARG00000007163;ENSOARG00000007318;ENSOARG00000007713;ENSOARG00000008868;…	;;;;;;;NFIL3;;;;;;;;;;;ID3;;;;;;;;;;;;;;;;;;;;;BAMBI;;;ANKRD1;;ATF4;;;;;;;;;;;;;IL1A;	0.187% (4/2137)	0.0882503	1.05	NA	NA
Metabolic process	2	Nucleobase-containing compound biosynthesis process	2.91	GO:0032774	RNA biosynthetic process	The chemical reactions and pathways resulting in the formation of RNA, ribonucleic acid, one of the two main type of nucleic acid, consisting of a long, unbranched macromolecule formed from ribonucleotides joined in 3',5'-phosphodiester linkage. Includes polymerization of ribonucleotide monomers. Refers not only to transcription but also to e.g. viral RNA replication.	1.119% (21/1876)	0.000194681	3.71	ENSOARG00000001772;ENSOARG00000003352;ENSOARG00000005631;ENSOARG00000006322;ENSOARG00000008183;ENSOARG00000009090;ENSOARG00000009999;ENSOARG00000010130;ENSOARG00000010493;ENSOARG00000011356;ENSOARG00000013088;ENSOARG00000014239;ENSOARG00000014623;ENSOARG00000015180;ENSOARG00000015319;ENSOARG00000015908;ENSOARG00000016671;ENSOARG00000017131;ENSOARG00000017214;ENSOARG00000018096;ENSOARG00000020658	;NFIL3;;;;;;;;;;;;BAMBI;;ANKRD1;;;;;	2.878% (54/1876)	5.64438e-05	4.25	ENSOARG00000000072;ENSOARG00000000115;ENSOARG00000000986;ENSOARG00000001202;ENSOARG00000001504;ENSOARG00000001772;ENSOARG00000003321;ENSOARG00000003352;ENSOARG00000003574;ENSOARG00000003659;ENSOARG00000003809;ENSOARG00000004783;ENSOARG00000005227;ENSOARG00000005631;ENSOARG00000005757;ENSOARG00000006322;ENSOARG00000007163;ENSOARG00000007318;ENSOARG00000007713;ENSOARG00000008983;ENSOARG00000009058;…	;;;;;;;NFIL3;;;;;;;;;;ID3;;;;;;;;;;;;;;;;;BAMBI;;;ANKRD1;;ATF4;;;;;;;;;;;;;IL1A;	0.16% (3/1876)	0.203849	0.69	NA	NA
Metabolic process	2	Nucleobase-containing compound biosynthesis process	2.91	GO:0097659	nucleic acid-templated transcription	The cellular synthesis of RNA on a template of nucleic acid (DNA or RNA).	1.125% (21/1867)	0.000181537	3.74	ENSOARG00000001772;ENSOARG00000003352;ENSOARG00000005631;ENSOARG00000006322;ENSOARG00000008183;ENSOARG00000009090;ENSOARG00000009999;ENSOARG00000010130;ENSOARG00000010493;ENSOARG00000011356;ENSOARG00000013088;ENSOARG00000014239;ENSOARG00000014623;ENSOARG00000015180;ENSOARG00000015319;ENSOARG00000015908;ENSOARG00000016671;ENSOARG00000017131;ENSOARG00000017214;ENSOARG00000018096;ENSOARG00000020658	;NFIL3;;;;;;;;;;;;BAMBI;;ANKRD1;;;;;	2.892% (54/1867)	4.93389e-05	4.31	ENSOARG00000000072;ENSOARG00000000115;ENSOARG00000000986;ENSOARG00000001202;ENSOARG00000001504;ENSOARG00000001772;ENSOARG00000003321;ENSOARG00000003352;ENSOARG00000003574;ENSOARG00000003659;ENSOARG00000003809;ENSOARG00000004783;ENSOARG00000005227;ENSOARG00000005631;ENSOARG00000005757;ENSOARG00000006322;ENSOARG00000007163;ENSOARG00000007318;ENSOARG00000007713;ENSOARG00000008983;ENSOARG00000009058;…	;;;;;;;NFIL3;;;;;;;;;;ID3;;;;;;;;;;;;;;;;;BAMBI;;;ANKRD1;;ATF4;;;;;;;;;;;;;IL1A;	0.161% (3/1867)	0.201762	0.7	NA	NA
Metabolic process	2	Nucleobase-containing compound biosynthesis process	4.96	GO:0000122	negative regulation of transcription by RNA polymerase II	Any process that stops, prevents, or reduces the frequency, rate or extent of transcription mediated by RNA polymerase II.	2.685% (12/447)	1.9051e-06	5.72	ENSOARG00000001772;ENSOARG00000003352;ENSOARG00000005631;ENSOARG00000009999;ENSOARG00000010493;ENSOARG00000011356;ENSOARG00000014239;ENSOARG00000014623;ENSOARG00000015319;ENSOARG00000016671;ENSOARG00000018096;ENSOARG00000020658	;NFIL3;;;;;;;;;;	5.145% (23/447)	2.65466e-06	5.58	ENSOARG00000001202;ENSOARG00000001504;ENSOARG00000001772;ENSOARG00000003352;ENSOARG00000005631;ENSOARG00000005757;ENSOARG00000007318;ENSOARG00000009999;ENSOARG00000010857;ENSOARG00000011356;ENSOARG00000014119;ENSOARG00000014239;ENSOARG00000014928;ENSOARG00000015319;ENSOARG00000015369;ENSOARG00000016671;ENSOARG00000016775;ENSOARG00000018096;ENSOARG00000019612;ENSOARG00000020372;ENSOARG00000020422;…	;;;NFIL3;;;ID3;;;;;;;;;;ATF4;;;;;;	0.447% (2/447)	0.0526773	1.28	NA	NA
Metabolic process	2	Nucleobase-containing compound biosynthesis process	4.41	GO:0045892	negative regulation of transcription, DNA-templated	Any process that stops, prevents, or reduces the frequency, rate or extent of cellular DNA-templated transcription.	2.251% (14/622)	1.84872e-06	5.73	ENSOARG00000001772;ENSOARG00000003352;ENSOARG00000005631;ENSOARG00000009999;ENSOARG00000010493;ENSOARG00000011356;ENSOARG00000014239;ENSOARG00000014623;ENSOARG00000015319;ENSOARG00000015908;ENSOARG00000016671;ENSOARG00000017131;ENSOARG00000018096;ENSOARG00000020658	;NFIL3;;;;;;;;ANKRD1;;;;	4.341% (27/622)	8.40124e-06	5.08	ENSOARG00000001202;ENSOARG00000001504;ENSOARG00000001772;ENSOARG00000003352;ENSOARG00000005631;ENSOARG00000005757;ENSOARG00000007318;ENSOARG00000007713;ENSOARG00000009999;ENSOARG00000010857;ENSOARG00000011356;ENSOARG00000014119;ENSOARG00000014239;ENSOARG00000014928;ENSOARG00000015319;ENSOARG00000015369;ENSOARG00000015908;ENSOARG00000016671;ENSOARG00000016775;ENSOARG00000017131;ENSOARG00000018096;…	;;;NFIL3;;;ID3;;;;;;;;;;ANKRD1;;ATF4;;;;;;;;	0.482% (3/622)	0.0130133	1.89	NA	NA
Metabolic process	2	Nucleobase-containing compound biosynthesis process	4.4	GO:1902679	negative regulation of RNA biosynthetic process	NA	2.244% (14/624)	1.92037e-06	5.72	ENSOARG00000001772;ENSOARG00000003352;ENSOARG00000005631;ENSOARG00000009999;ENSOARG00000010493;ENSOARG00000011356;ENSOARG00000014239;ENSOARG00000014623;ENSOARG00000015319;ENSOARG00000015908;ENSOARG00000016671;ENSOARG00000017131;ENSOARG00000018096;ENSOARG00000020658	;NFIL3;;;;;;;;ANKRD1;;;;	4.327% (27/624)	8.90892e-06	5.05	ENSOARG00000001202;ENSOARG00000001504;ENSOARG00000001772;ENSOARG00000003352;ENSOARG00000005631;ENSOARG00000005757;ENSOARG00000007318;ENSOARG00000007713;ENSOARG00000009999;ENSOARG00000010857;ENSOARG00000011356;ENSOARG00000014119;ENSOARG00000014239;ENSOARG00000014928;ENSOARG00000015319;ENSOARG00000015369;ENSOARG00000015908;ENSOARG00000016671;ENSOARG00000016775;ENSOARG00000017131;ENSOARG00000018096;…	;;;NFIL3;;;ID3;;;;;;;;;;ANKRD1;;ATF4;;;;;;;;	0.481% (3/624)	0.013128	1.88	NA	NA
Metabolic process	2	Nucleobase-containing compound biosynthesis process	4.4	GO:1903507	negative regulation of nucleic acid-templated transcription	NA	2.244% (14/624)	1.92037e-06	5.72	ENSOARG00000001772;ENSOARG00000003352;ENSOARG00000005631;ENSOARG00000009999;ENSOARG00000010493;ENSOARG00000011356;ENSOARG00000014239;ENSOARG00000014623;ENSOARG00000015319;ENSOARG00000015908;ENSOARG00000016671;ENSOARG00000017131;ENSOARG00000018096;ENSOARG00000020658	;NFIL3;;;;;;;;ANKRD1;;;;	4.327% (27/624)	8.90892e-06	5.05	ENSOARG00000001202;ENSOARG00000001504;ENSOARG00000001772;ENSOARG00000003352;ENSOARG00000005631;ENSOARG00000005757;ENSOARG00000007318;ENSOARG00000007713;ENSOARG00000009999;ENSOARG00000010857;ENSOARG00000011356;ENSOARG00000014119;ENSOARG00000014239;ENSOARG00000014928;ENSOARG00000015319;ENSOARG00000015369;ENSOARG00000015908;ENSOARG00000016671;ENSOARG00000016775;ENSOARG00000017131;ENSOARG00000018096;…	;;;NFIL3;;;ID3;;;;;;;;;;ANKRD1;;ATF4;;;;;;;;	0.481% (3/624)	0.013128	1.88	NA	NA
Metabolic process	2	Nucleobase-containing compound biosynthesis process	7.79	GO:0043618	regulation of transcription from RNA polymerase II promoter in response to stress	Any process that modulates the frequency, rate or extent of transcription from an RNA polymerase II promoter as a result of a stimulus indicating the organism is under stress. The stress is usually, but not necessarily, exogenous (e.g. temperature, humidity, ionizing radiation).	7.407% (2/27)	0.0082739	2.08	ENSOARG00000009999;ENSOARG00000010493	;	7.407% (2/27)	0.0788098	1.1	NA	NA	0% (0/27)	1	0	NA	NA
Metabolic process	2	Nucleobase-containing compound biosynthesis process	3.81	GO:0006357	regulation of transcription by RNA polymerase II	Any process that modulates the frequency, rate or extent of transcription mediated by RNA polymerase II.	1.682% (17/1011)	6.2725e-06	5.2	ENSOARG00000001772;ENSOARG00000003352;ENSOARG00000005631;ENSOARG00000006322;ENSOARG00000009999;ENSOARG00000010130;ENSOARG00000010493;ENSOARG00000011356;ENSOARG00000014239;ENSOARG00000014623;ENSOARG00000015319;ENSOARG00000015908;ENSOARG00000016671;ENSOARG00000017131;ENSOARG00000017214;ENSOARG00000018096;ENSOARG00000020658	;NFIL3;;;;;;;;;;ANKRD1;;;;;	3.66% (37/1011)	8.06912e-06	5.09	ENSOARG00000000072;ENSOARG00000001202;ENSOARG00000001504;ENSOARG00000001772;ENSOARG00000003352;ENSOARG00000003574;ENSOARG00000005227;ENSOARG00000005631;ENSOARG00000005757;ENSOARG00000006322;ENSOARG00000007318;ENSOARG00000009999;ENSOARG00000010130;ENSOARG00000010199;ENSOARG00000010857;ENSOARG00000011356;ENSOARG00000012126;ENSOARG00000012667;ENSOARG00000014119;ENSOARG00000014239;ENSOARG00000014928;…	;;;;NFIL3;;;;;;ID3;;;;;;;;;;;;;ANKRD1;;ATF4;;;;;;;;;;IL1A;	0.297% (3/1011)	0.0471487	1.33	NA	NA
Metabolic process	2	Nucleobase-containing compound biosynthesis process	2.99	GO:0006355	regulation of transcription, DNA-templated	Any process that modulates the frequency, rate or extent of cellular DNA-templated transcription.	1.195% (21/1758)	7.46057e-05	4.13	ENSOARG00000001772;ENSOARG00000003352;ENSOARG00000005631;ENSOARG00000006322;ENSOARG00000008183;ENSOARG00000009090;ENSOARG00000009999;ENSOARG00000010130;ENSOARG00000010493;ENSOARG00000011356;ENSOARG00000013088;ENSOARG00000014239;ENSOARG00000014623;ENSOARG00000015180;ENSOARG00000015319;ENSOARG00000015908;ENSOARG00000016671;ENSOARG00000017131;ENSOARG00000017214;ENSOARG00000018096;ENSOARG00000020658	;NFIL3;;;;;;;;;;;;BAMBI;;ANKRD1;;;;;	3.015% (53/1758)	1.86606e-05	4.73	ENSOARG00000000072;ENSOARG00000000115;ENSOARG00000000986;ENSOARG00000001202;ENSOARG00000001504;ENSOARG00000001772;ENSOARG00000003321;ENSOARG00000003352;ENSOARG00000003574;ENSOARG00000003659;ENSOARG00000003809;ENSOARG00000004783;ENSOARG00000005227;ENSOARG00000005631;ENSOARG00000005757;ENSOARG00000006322;ENSOARG00000007163;ENSOARG00000007318;ENSOARG00000007713;ENSOARG00000008983;ENSOARG00000009058;…	;;;;;;;NFIL3;;;;;;;;;;ID3;;;;;;;;;;;;;;;;;BAMBI;;;ANKRD1;;ATF4;;;;;;;;;;;;IL1A;	0.171% (3/1758)	0.177079	0.75	NA	NA
Metabolic process	2	Nucleobase-containing compound biosynthesis process	8	GO:2000142	regulation of DNA-templated transcription, initiation	NA	4.167% (1/24)	0.115707	0.94	NA	NA	12.5% (3/24)	0.00789033	2.1	ENSOARG00000000072;ENSOARG00000005757;ENSOARG00000009999	;;	0% (0/24)	1	0	NA	NA
Metabolic process	2	Nucleobase-containing compound biosynthesis process	8.81	GO:0032933	SREBP signaling pathway	A series of molecular signals from the endoplasmic reticulum to the nucleus generated as a consequence of decreased levels of one or more sterols (and in some yeast, changes in oxygen levels) and which proceeds through activation of a sterol response element binding transcription factor (SREBP) to result in up-regulation of target gene transcription.	0% (0/11)	1	0	NA	NA	9.091% (1/11)	0.174741	0.76	NA	NA	9.091% (1/11)	0.00932372	2.03	ENSOARG00000001504	NA
Metabolic process	2	Nucleobase-containing compound biosynthesis process	4.51	GO:0045944	positive regulation of transcription by RNA polymerase II	Any process that activates or increases the frequency, rate or extent of transcription from an RNA polymerase II promoter.	1.284% (8/623)	0.0130517	1.88	NA	NA	3.531% (22/623)	0.00110388	2.96	ENSOARG00000000072;ENSOARG00000001504;ENSOARG00000003574;ENSOARG00000005227;ENSOARG00000005757;ENSOARG00000006322;ENSOARG00000009999;ENSOARG00000010130;ENSOARG00000010199;ENSOARG00000012126;ENSOARG00000012667;ENSOARG00000014119;ENSOARG00000014239;ENSOARG00000014928;ENSOARG00000016775;ENSOARG00000017131;ENSOARG00000017214;ENSOARG00000017581;ENSOARG00000019612;ENSOARG00000020422;ENSOARG00000020877;…	;;;;;;;;;;;;;;ATF4;;;;;;IL1A;	0.161% (1/623)	0.421042	0.38	NA	NA
Metabolic process	2	Nucleobase-containing compound biosynthesis process	4.04	GO:0045893	positive regulation of transcription, DNA-templated	Any process that activates or increases the frequency, rate or extent of cellular DNA-templated transcription.	1.285% (11/856)	0.00346481	2.46	ENSOARG00000003352;ENSOARG00000006322;ENSOARG00000009999;ENSOARG00000010130;ENSOARG00000010493;ENSOARG00000014239;ENSOARG00000014623;ENSOARG00000015180;ENSOARG00000015908;ENSOARG00000017131;ENSOARG00000017214	NFIL3;;;;;;;BAMBI;ANKRD1;;	3.388% (29/856)	0.00034073	3.47	ENSOARG00000000072;ENSOARG00000001504;ENSOARG00000003352;ENSOARG00000003574;ENSOARG00000005227;ENSOARG00000005757;ENSOARG00000006322;ENSOARG00000007163;ENSOARG00000009058;ENSOARG00000009238;ENSOARG00000009999;ENSOARG00000010130;ENSOARG00000010199;ENSOARG00000011859;ENSOARG00000012126;ENSOARG00000012667;ENSOARG00000014119;ENSOARG00000014239;ENSOARG00000014928;ENSOARG00000015180;ENSOARG00000015908;…	;;NFIL3;;;;;;;;;;;;;;;;;BAMBI;ANKRD1;ATF4;;;;;;IL1A;	0.234% (2/856)	0.161239	0.79	NA	NA
Metabolic process	2	Nucleobase-containing compound biosynthesis process	8.25	GO:2000144	positive regulation of DNA-templated transcription, initiation	NA	5.263% (1/19)	0.0927391	1.03	NA	NA	15.789% (3/19)	0.00402437	2.4	ENSOARG00000000072;ENSOARG00000005757;ENSOARG00000009999	;;	0% (0/19)	1	0	NA	NA
Metabolic process	2	Nucleobase-containing compound biosynthesis process	2.99	GO:1903506	regulation of nucleic acid-templated transcription	NA	1.193% (21/1760)	7.58891e-05	4.12	ENSOARG00000001772;ENSOARG00000003352;ENSOARG00000005631;ENSOARG00000006322;ENSOARG00000008183;ENSOARG00000009090;ENSOARG00000009999;ENSOARG00000010130;ENSOARG00000010493;ENSOARG00000011356;ENSOARG00000013088;ENSOARG00000014239;ENSOARG00000014623;ENSOARG00000015180;ENSOARG00000015319;ENSOARG00000015908;ENSOARG00000016671;ENSOARG00000017131;ENSOARG00000017214;ENSOARG00000018096;ENSOARG00000020658	;NFIL3;;;;;;;;;;;;BAMBI;;ANKRD1;;;;;	3.011% (53/1760)	1.92797e-05	4.71	ENSOARG00000000072;ENSOARG00000000115;ENSOARG00000000986;ENSOARG00000001202;ENSOARG00000001504;ENSOARG00000001772;ENSOARG00000003321;ENSOARG00000003352;ENSOARG00000003574;ENSOARG00000003659;ENSOARG00000003809;ENSOARG00000004783;ENSOARG00000005227;ENSOARG00000005631;ENSOARG00000005757;ENSOARG00000006322;ENSOARG00000007163;ENSOARG00000007318;ENSOARG00000007713;ENSOARG00000008983;ENSOARG00000009058;…	;;;;;;;NFIL3;;;;;;;;;;ID3;;;;;;;;;;;;;;;;;BAMBI;;;ANKRD1;;ATF4;;;;;;;;;;;;IL1A;	0.17% (3/1760)	0.177521	0.75	NA	NA
Metabolic process	2	Nucleobase-containing compound biosynthesis process	2.99	GO:2001141	regulation of RNA biosynthetic process	NA	1.193% (21/1761)	7.65382e-05	4.12	ENSOARG00000001772;ENSOARG00000003352;ENSOARG00000005631;ENSOARG00000006322;ENSOARG00000008183;ENSOARG00000009090;ENSOARG00000009999;ENSOARG00000010130;ENSOARG00000010493;ENSOARG00000011356;ENSOARG00000013088;ENSOARG00000014239;ENSOARG00000014623;ENSOARG00000015180;ENSOARG00000015319;ENSOARG00000015908;ENSOARG00000016671;ENSOARG00000017131;ENSOARG00000017214;ENSOARG00000018096;ENSOARG00000020658	;NFIL3;;;;;;;;;;;;BAMBI;;ANKRD1;;;;;	3.01% (53/1761)	1.95963e-05	4.71	ENSOARG00000000072;ENSOARG00000000115;ENSOARG00000000986;ENSOARG00000001202;ENSOARG00000001504;ENSOARG00000001772;ENSOARG00000003321;ENSOARG00000003352;ENSOARG00000003574;ENSOARG00000003659;ENSOARG00000003809;ENSOARG00000004783;ENSOARG00000005227;ENSOARG00000005631;ENSOARG00000005757;ENSOARG00000006322;ENSOARG00000007163;ENSOARG00000007318;ENSOARG00000007713;ENSOARG00000008983;ENSOARG00000009058;…	;;;;;;;NFIL3;;;;;;;;;;ID3;;;;;;;;;;;;;;;;;BAMBI;;;ANKRD1;;ATF4;;;;;;;;;;;;IL1A;	0.17% (3/1761)	0.177742	0.75	NA	NA
Metabolic process	2	Nucleobase-containing compound biosynthesis process	4.04	GO:1902680	positive regulation of RNA biosynthetic process	NA	1.285% (11/856)	0.00346481	2.46	ENSOARG00000003352;ENSOARG00000006322;ENSOARG00000009999;ENSOARG00000010130;ENSOARG00000010493;ENSOARG00000014239;ENSOARG00000014623;ENSOARG00000015180;ENSOARG00000015908;ENSOARG00000017131;ENSOARG00000017214	NFIL3;;;;;;;BAMBI;ANKRD1;;	3.388% (29/856)	0.00034073	3.47	ENSOARG00000000072;ENSOARG00000001504;ENSOARG00000003352;ENSOARG00000003574;ENSOARG00000005227;ENSOARG00000005757;ENSOARG00000006322;ENSOARG00000007163;ENSOARG00000009058;ENSOARG00000009238;ENSOARG00000009999;ENSOARG00000010130;ENSOARG00000010199;ENSOARG00000011859;ENSOARG00000012126;ENSOARG00000012667;ENSOARG00000014119;ENSOARG00000014239;ENSOARG00000014928;ENSOARG00000015180;ENSOARG00000015908;…	;;NFIL3;;;;;;;;;;;;;;;;;BAMBI;ANKRD1;ATF4;;;;;;IL1A;	0.234% (2/856)	0.161239	0.79	NA	NA
Metabolic process	2	Nucleobase-containing compound biosynthesis process	4.04	GO:1903508	positive regulation of nucleic acid-templated transcription	NA	1.285% (11/856)	0.00346481	2.46	ENSOARG00000003352;ENSOARG00000006322;ENSOARG00000009999;ENSOARG00000010130;ENSOARG00000010493;ENSOARG00000014239;ENSOARG00000014623;ENSOARG00000015180;ENSOARG00000015908;ENSOARG00000017131;ENSOARG00000017214	NFIL3;;;;;;;BAMBI;ANKRD1;;	3.388% (29/856)	0.00034073	3.47	ENSOARG00000000072;ENSOARG00000001504;ENSOARG00000003352;ENSOARG00000003574;ENSOARG00000005227;ENSOARG00000005757;ENSOARG00000006322;ENSOARG00000007163;ENSOARG00000009058;ENSOARG00000009238;ENSOARG00000009999;ENSOARG00000010130;ENSOARG00000010199;ENSOARG00000011859;ENSOARG00000012126;ENSOARG00000012667;ENSOARG00000014119;ENSOARG00000014239;ENSOARG00000014928;ENSOARG00000015180;ENSOARG00000015908;…	;;NFIL3;;;;;;;;;;;;;;;;;BAMBI;ANKRD1;ATF4;;;;;;IL1A;	0.234% (2/856)	0.161239	0.79	NA	NA
Metabolic process	3	Regulation of biologicalprocess	5.37	GO:0001933	negative regulation of protein phosphorylation	Any process that stops, prevents or reduces the rate of addition of phosphate groups to amino acids within a protein.	2.553% (6/235)	0.00119447	2.92	ENSOARG00000006322;ENSOARG00000006432;ENSOARG00000007035;ENSOARG00000008183;ENSOARG00000010493;ENSOARG00000011356	;;;;;	2.128% (5/235)	0.384167	0.42	NA	NA	0.426% (1/235)	0.18313	0.74	NA	NA
Metabolic process	3	Regulation of biologicalprocess	8.99	GO:0010801	negative regulation of peptidyl-threonine phosphorylation	Any process that decreases the frequency, rate or extent of peptidyl-threonine phosphorylation. Peptidyl-threonine phosphorylation is the phosphorylation of peptidyl-threonine to form peptidyl-O-phospho-L-threonine.	0% (0/10)	1	0	NA	NA	10% (1/10)	0.160198	0.8	NA	NA	10% (1/10)	0.00847932	2.07	ENSOARG00000017135	NA
Metabolic process	3	Regulation of biologicalprocess	4.84	GO:0043408	regulation of MAPK cascade	Any process that modulates the frequency, rate or extent of signal transduction mediated by the MAP kinase (MAPK) cascade.	1.923% (7/364)	0.00237044	2.63	ENSOARG00000006322;ENSOARG00000006432;ENSOARG00000007035;ENSOARG00000008183;ENSOARG00000010493;ENSOARG00000011356;ENSOARG00000011542	;;;;;;	1.648% (6/364)	0.605969	0.22	NA	NA	0.275% (1/364)	0.270412	0.57	NA	NA
Metabolic process	3	Regulation of biologicalprocess	6.43	GO:0043409	negative regulation of MAPK cascade	Any process that stops, prevents, or reduces the frequency, rate or extent of signal transduction mediated by the MAPKKK cascade.	4.494% (4/89)	0.00107434	2.97	ENSOARG00000006322;ENSOARG00000006432;ENSOARG00000007035;ENSOARG00000010493	;;;	3.371% (3/89)	0.199632	0.7	NA	NA	1.124% (1/89)	0.0732509	1.14	NA	NA
Metabolic process	3	Regulation of biologicalprocess	4.7	GO:0000165	MAPK cascade	An intracellular protein kinase cascade containing at least a MAPK, a MAPKK and a MAP3K. The cascade can also contain an additional tiers: the upstream MAP4K. The kinases in each tier phosphorylate and activate the kinase in the downstream tier to transmit a signal within a cell.	1.768% (7/396)	0.00379019	2.42	ENSOARG00000006322;ENSOARG00000006432;ENSOARG00000007035;ENSOARG00000008183;ENSOARG00000010493;ENSOARG00000011356;ENSOARG00000011542	;;;;;;	1.768% (7/396)	0.531405	0.27	NA	NA	0.253% (1/396)	0.290735	0.54	NA	NA
Metabolic process	3	Regulation of biologicalprocess	4.7	GO:0023014	signal transduction by protein phosphorylation	A process in which the transfer of one or more phosphate groups to a substrate transmits a signal to the phosphorylated substrate.	1.768% (7/396)	0.00379019	2.42	ENSOARG00000006322;ENSOARG00000006432;ENSOARG00000007035;ENSOARG00000008183;ENSOARG00000010493;ENSOARG00000011356;ENSOARG00000011542	;;;;;;	1.768% (7/396)	0.531405	0.27	NA	NA	0.253% (1/396)	0.290735	0.54	NA	NA
Metabolic process	3	Regulation of biologicalprocess	7.71	GO:0042531	positive regulation of tyrosine phosphorylation of STAT protein	Any process that activates or increases the frequency, rate or extent of the introduction of a phosphate group to a tyrosine residue of a STAT (Signal Transducer and Activator of Transcription) protein.	8.696% (2/23)	0.00604203	2.22	ENSOARG00000006322;ENSOARG00000011019	;	13.043% (3/23)	0.00699185	2.16	ENSOARG00000006322;ENSOARG00000011019;ENSOARG00000020422	;;	0% (0/23)	1	0	NA	NA
Metabolic process	3	Regulation of biologicalprocess	9.5	GO:0033139	regulation of peptidyl-serine phosphorylation of STAT protein	Any process that modulates the frequency, rate or extent of the phosphorylation of a serine residue of a STAT (Signal Transducer and Activator of Transcription) protein.	33.333% (2/6)	0.000378699	3.42	ENSOARG00000006322;ENSOARG00000011356	;	33.333% (2/6)	0.00426535	2.37	ENSOARG00000006322;ENSOARG00000011356	;	0% (0/6)	1	0	NA	NA
Metabolic process	3	Regulation of biologicalprocess	9.09	GO:0042501	serine phosphorylation of STAT protein	The process of introducing a phosphate group to a serine residue of a STAT (Signal Transducer and Activator of Transcription) protein.	22.222% (2/9)	0.000899985	3.05	ENSOARG00000006322;ENSOARG00000011356	;	22.222% (2/9)	0.0098928	2	ENSOARG00000006322;ENSOARG00000011356	;	0% (0/9)	1	0	NA	NA
Metabolic process	3	Regulation of biologicalprocess	7.83	GO:0051438	regulation of ubiquitin-protein transferase activity	Any process that modulates the frequency, rate or extent of ubiquitin transferase activity.	7.692% (2/26)	0.00768601	2.11	ENSOARG00000010116;ENSOARG00000016593	;	7.692% (2/26)	0.0737853	1.13	NA	NA	0% (0/26)	1	0	NA	NA
Metabolic process	3	Regulation of biologicalprocess	8.46	GO:0051443	positive regulation of ubiquitin-protein transferase activity	Any process that activates, maintains or increases the rate of ubiquitin transferase activity.	14.286% (2/14)	0.00223803	2.65	ENSOARG00000010116;ENSOARG00000016593	;	14.286% (2/14)	0.0236294	1.63	NA	NA	0% (0/14)	1	0	NA	NA
Metabolic process	3	Regulation of biologicalprocess	3.24	GO:0051246	regulation of protein metabolic process	Any process that modulates the frequency, rate or extent of the chemical reactions and pathways involving a protein.	1.124% (17/1513)	0.000991484	3	ENSOARG00000002923;ENSOARG00000005631;ENSOARG00000006322;ENSOARG00000006432;ENSOARG00000007035;ENSOARG00000008183;ENSOARG00000010116;ENSOARG00000010493;ENSOARG00000010913;ENSOARG00000011019;ENSOARG00000011356;ENSOARG00000011542;ENSOARG00000016593;ENSOARG00000016671;ENSOARG00000017214;ENSOARG00000019718;ENSOARG00000020312	;;;;;;;;;;;;;;;PRKAG3;	1.983% (30/1513)	0.235628	0.63	NA	NA	0.132% (2/1513)	0.376301	0.42	NA	NA
Metabolic process	3	Regulation of biologicalprocess	4.43	GO:0051248	negative regulation of protein metabolic process	Any process that stops, prevents, or reduces the frequency, rate or extent of chemical reactions and pathways involving a protein.	1.686% (10/593)	0.000724067	3.14	ENSOARG00000006322;ENSOARG00000006432;ENSOARG00000007035;ENSOARG00000008183;ENSOARG00000010493;ENSOARG00000010913;ENSOARG00000011356;ENSOARG00000016671;ENSOARG00000017214;ENSOARG00000020312	;;;;;;;;;	2.192% (13/593)	0.226928	0.64	NA	NA	0.169% (1/593)	0.405143	0.39	NA	NA
Metabolic process	3	Regulation of biologicalprocess	4.98	GO:0031400	negative regulation of protein modification process	Any process that stops, prevents, or reduces the frequency, rate or extent of the covalent alteration of one or more amino acid residues within a protein.	1.667% (6/360)	0.00971415	2.01	ENSOARG00000006322;ENSOARG00000006432;ENSOARG00000007035;ENSOARG00000008183;ENSOARG00000010493;ENSOARG00000011356	;;;;;	1.389% (5/360)	0.751463	0.12	NA	NA	0.278% (1/360)	0.267835	0.57	NA	NA
Metabolic process	3	Regulation of biologicalprocess	4.5	GO:0032269	negative regulation of cellular protein metabolic process	Any process that stops, prevents, or reduces the frequency, rate or extent of the chemical reactions and pathways involving a protein, occurring at the level of an individual cell.	1.601% (9/562)	0.00197085	2.71	ENSOARG00000006322;ENSOARG00000006432;ENSOARG00000007035;ENSOARG00000008183;ENSOARG00000010493;ENSOARG00000011356;ENSOARG00000016671;ENSOARG00000017214;ENSOARG00000020312	;;;;;;;;	2.135% (12/562)	0.266926	0.57	NA	NA	0.178% (1/562)	0.388307	0.41	NA	NA
Metabolic process	3	Regulation of biologicalprocess	3.65	GO:0031399	regulation of protein modification process	Any process that modulates the frequency, rate or extent of the covalent alteration of one or more amino acid residues within a protein.	1.183% (12/1014)	0.00435972	2.36	ENSOARG00000005631;ENSOARG00000006322;ENSOARG00000006432;ENSOARG00000007035;ENSOARG00000008183;ENSOARG00000010116;ENSOARG00000010493;ENSOARG00000011019;ENSOARG00000011356;ENSOARG00000011542;ENSOARG00000016593;ENSOARG00000019718	;;;;;;;;;;;PRKAG3	1.874% (19/1014)	0.392238	0.41	NA	NA	0.197% (2/1014)	0.210932	0.68	NA	NA
Metabolic process	3	Regulation of biologicalprocess	3.31	GO:0032268	regulation of cellular protein metabolic process	Any process that modulates the frequency, rate or extent of the chemical reactions and pathways involving a protein, occurring at the level of an individual cell.	1.052% (15/1426)	0.00413655	2.38	ENSOARG00000005631;ENSOARG00000006322;ENSOARG00000006432;ENSOARG00000007035;ENSOARG00000008183;ENSOARG00000010116;ENSOARG00000010493;ENSOARG00000011019;ENSOARG00000011356;ENSOARG00000011542;ENSOARG00000016593;ENSOARG00000016671;ENSOARG00000017214;ENSOARG00000019718;ENSOARG00000020312	;;;;;;;;;;;;;PRKAG3;	1.893% (27/1426)	0.336884	0.47	NA	NA	0.14% (2/1426)	0.34742	0.46	NA	NA
Metabolic process	3	Regulation of biologicalprocess	6.7	GO:1905269	positive regulation of chromatin organization	NA	2.778% (2/72)	0.0521022	1.28	NA	NA	6.944% (5/72)	0.00805981	2.09	ENSOARG00000001504;ENSOARG00000005631;ENSOARG00000006322;ENSOARG00000007163;ENSOARG00000020487	;;;;	1.389% (1/72)	0.0596395	1.22	NA	NA
Metabolic process	3	Regulation of biologicalprocess	8.46	GO:0090312	positive regulation of protein deacetylation	Any process that increases the rate, frequency, or extent of protein deacetylation, the removal of an acetyl group from a protein amino acid. An acetyl group is CH3CO-, derived from acetic [ethanoic] acid.	0% (0/17)	1	0	NA	NA	17.647% (3/17)	0.00289676	2.54	ENSOARG00000001504;ENSOARG00000007163;ENSOARG00000020487	;;	5.882% (1/17)	0.0143768	1.84	NA	NA
Metabolic process	3	Regulation of biologicalprocess	8.25	GO:0031063	regulation of histone deacetylation	Any process that modulates the frequency, rate or extent of the removal of acetyl groups from histones.	0% (0/20)	1	0	NA	NA	15% (3/20)	0.0046749	2.33	ENSOARG00000001504;ENSOARG00000007163;ENSOARG00000020487	;;	5% (1/20)	0.0168947	1.77	NA	NA
Metabolic process	3	Regulation of biologicalprocess	6.84	GO:0031058	positive regulation of histone modification	Any process that activates or increases the frequency, rate or extent of the covalent alteration of a histone.	3.333% (2/60)	0.0374969	1.43	NA	NA	8.333% (5/60)	0.00371329	2.43	ENSOARG00000001504;ENSOARG00000005631;ENSOARG00000006322;ENSOARG00000007163;ENSOARG00000020487	;;;;	1.667% (1/60)	0.0499248	1.3	NA	NA
Metabolic process	3	Regulation of biologicalprocess	8.65	GO:0031065	positive regulation of histone deacetylation	Any process that activates or increases the frequency, rate or extent of the removal of acetyl groups from histones.	0% (0/14)	1	0	NA	NA	21.429% (3/14)	0.00161095	2.79	ENSOARG00000001504;ENSOARG00000007163;ENSOARG00000020487	;;	7.143% (1/14)	0.0118531	1.93	NA	NA
Metabolic process	4	Metabolic process	2.23	GO:0010467	gene expression	The process in which a gene's sequence is converted into a mature gene product or products (proteins or RNA). This includes the production of an RNA transcript as well as any processing to produce a mature RNA product or an mRNA or circRNA (for protein-coding genes) and the translation of that mRNA or circRNA into protein. Protein maturation is included when required to form an active form of a p…	0.745% (25/3355)	0.0173103	1.76	NA	NA	2.235% (75/3355)	0.00478947	2.32	ENSOARG00000000072;ENSOARG00000000115;ENSOARG00000000557;ENSOARG00000000986;ENSOARG00000001202;ENSOARG00000001504;ENSOARG00000001772;ENSOARG00000003321;ENSOARG00000003352;ENSOARG00000003574;ENSOARG00000003659;ENSOARG00000003809;ENSOARG00000004268;ENSOARG00000004758;ENSOARG00000004783;ENSOARG00000005227;ENSOARG00000005631;ENSOARG00000005713;ENSOARG00000005724;ENSOARG00000005728;ENSOARG00000005757;…	;;;;;;;;NFIL3;;;;;;;;;;;;;;;;;ID3;;;;;;;;;;;;;;;;;;;FURIN;;;;BAMBI;;SERPINE1;;;;ANKRD1;;ATF4;;;;;;;;;;;;;;;;;IL1A;	0.119% (4/3355)	0.310446	0.51	NA	NA
Metabolic process	4	Metabolic process	3.32	GO:0010605	negative regulation of macromolecule metabolic process	Any process that decreases the frequency, rate or extent of the chemical reactions and pathways involving macromolecules, any molecule of high relative molecular mass, the structure of which essentially comprises the multiple repetition of units derived, actually or conceptually, from molecules of low relative molecular mass.	1.497% (22/1470)	1.07227e-06	5.97	ENSOARG00000001772;ENSOARG00000002923;ENSOARG00000003352;ENSOARG00000005631;ENSOARG00000006322;ENSOARG00000006432;ENSOARG00000007035;ENSOARG00000008183;ENSOARG00000009999;ENSOARG00000010493;ENSOARG00000010913;ENSOARG00000011356;ENSOARG00000014239;ENSOARG00000014623;ENSOARG00000015319;ENSOARG00000015908;ENSOARG00000016671;ENSOARG00000017131;ENSOARG00000017214;ENSOARG00000018096;ENSOARG00000020312;…	;;NFIL3;;;;;;;;;;;;;ANKRD1;;;;;;	3.129% (46/1470)	3.22081e-05	4.49	ENSOARG00000001202;ENSOARG00000001504;ENSOARG00000001772;ENSOARG00000003352;ENSOARG00000004758;ENSOARG00000004783;ENSOARG00000005631;ENSOARG00000005757;ENSOARG00000006322;ENSOARG00000007035;ENSOARG00000007318;ENSOARG00000007713;ENSOARG00000009238;ENSOARG00000009917;ENSOARG00000009999;ENSOARG00000010857;ENSOARG00000010913;ENSOARG00000011356;ENSOARG00000012129;ENSOARG00000012778;ENSOARG00000013671;…	;;;NFIL3;;;;;;;ID3;;;;;;;;;FURIN;;;;;;SERPINE1;;;;ANKRD1;;ATF4;;;;;;;;;;;;;;	0.272% (4/1470)	0.0261856	1.58	NA	NA
Metabolic process	4	Metabolic process	3.75	GO:0010629	negative regulation of gene expression	Any process that decreases the frequency, rate or extent of gene expression. Gene expression is the process in which a gene's coding sequence is converted into a mature gene product or products (proteins or RNA). This includes the production of an RNA transcript as well as any processing to produce a mature RNA product or an mRNA or circRNA (for protein-coding genes) and the translation of that m…	1.556% (16/1028)	3.38121e-05	4.47	ENSOARG00000001772;ENSOARG00000002923;ENSOARG00000003352;ENSOARG00000005631;ENSOARG00000009999;ENSOARG00000010493;ENSOARG00000011356;ENSOARG00000014239;ENSOARG00000014623;ENSOARG00000015319;ENSOARG00000015908;ENSOARG00000016671;ENSOARG00000017131;ENSOARG00000018096;ENSOARG00000020312;ENSOARG00000020658	;;NFIL3;;;;;;;;ANKRD1;;;;;	3.502% (36/1028)	2.8747e-05	4.54	ENSOARG00000001202;ENSOARG00000001504;ENSOARG00000001772;ENSOARG00000003352;ENSOARG00000004758;ENSOARG00000004783;ENSOARG00000005631;ENSOARG00000005757;ENSOARG00000007318;ENSOARG00000007713;ENSOARG00000009999;ENSOARG00000010857;ENSOARG00000011356;ENSOARG00000012129;ENSOARG00000012778;ENSOARG00000014119;ENSOARG00000014239;ENSOARG00000014928;ENSOARG00000015241;ENSOARG00000015262;ENSOARG00000015319;…	;;;NFIL3;;;;;ID3;;;;;;FURIN;;;;;SERPINE1;;;;ANKRD1;;ATF4;;;;;;;;;;	0.292% (3/1028)	0.0491958	1.31	NA	NA
Metabolic process	4	Metabolic process	2.48	GO:0010468	regulation of gene expression	Any process that modulates the frequency, rate or extent of gene expression. Gene expression is the process in which a gene's coding sequence is converted into a mature gene product or products (proteins or RNA). This includes the production of an RNA transcript as well as any processing to produce a mature RNA product or an mRNA or circRNA (for protein-coding genes) and the translation of that m…	0.916% (23/2512)	0.00167932	2.77	ENSOARG00000001772;ENSOARG00000002923;ENSOARG00000003352;ENSOARG00000005631;ENSOARG00000006322;ENSOARG00000008183;ENSOARG00000009090;ENSOARG00000009999;ENSOARG00000010130;ENSOARG00000010493;ENSOARG00000011356;ENSOARG00000013088;ENSOARG00000014239;ENSOARG00000014623;ENSOARG00000015180;ENSOARG00000015319;ENSOARG00000015908;ENSOARG00000016671;ENSOARG00000017131;ENSOARG00000017214;ENSOARG00000018096;…	;;NFIL3;;;;;;;;;;;;BAMBI;;ANKRD1;;;;;;	2.588% (65/2512)	0.000200709	3.7	ENSOARG00000000072;ENSOARG00000000115;ENSOARG00000000986;ENSOARG00000001202;ENSOARG00000001504;ENSOARG00000001772;ENSOARG00000003321;ENSOARG00000003352;ENSOARG00000003574;ENSOARG00000003659;ENSOARG00000003809;ENSOARG00000004758;ENSOARG00000004783;ENSOARG00000005227;ENSOARG00000005631;ENSOARG00000005728;ENSOARG00000005757;ENSOARG00000006322;ENSOARG00000007163;ENSOARG00000007318;ENSOARG00000007690;…	;;;;;;;NFIL3;;;;;;;;;;;;ID3;;;;;;;;;;;;;;;;;FURIN;;;;BAMBI;;SERPINE1;;;;ANKRD1;;ATF4;;;;;;;;;;;;;;;IL1A;	0.159% (4/2512)	0.143025	0.84	NA	NA
Metabolic process	4	Metabolic process	2.08	GO:0060255	regulation of macromolecule metabolic process	Any process that modulates the frequency, rate or extent of the chemical reactions and pathways involving macromolecules, any molecule of high relative molecular mass, the structure of which essentially comprises the multiple repetition of units derived, actually or conceptually, from molecules of low relative molecular mass.	0.916% (31/3386)	0.000100107	4	ENSOARG00000001772;ENSOARG00000002923;ENSOARG00000003352;ENSOARG00000005631;ENSOARG00000006322;ENSOARG00000006432;ENSOARG00000007035;ENSOARG00000008183;ENSOARG00000009090;ENSOARG00000009999;ENSOARG00000010116;ENSOARG00000010130;ENSOARG00000010493;ENSOARG00000010913;ENSOARG00000011019;ENSOARG00000011356;ENSOARG00000011542;ENSOARG00000013088;ENSOARG00000014239;ENSOARG00000014623;ENSOARG00000015180;…	;;NFIL3;;;;;;;;;;;;;;;;;;BAMBI;;ANKRD1;;;;;;PRKAG3;;	2.392% (81/3386)	0.000310223	3.51	ENSOARG00000000072;ENSOARG00000000115;ENSOARG00000000986;ENSOARG00000001202;ENSOARG00000001504;ENSOARG00000001772;ENSOARG00000003321;ENSOARG00000003352;ENSOARG00000003574;ENSOARG00000003659;ENSOARG00000003809;ENSOARG00000004758;ENSOARG00000004783;ENSOARG00000005179;ENSOARG00000005227;ENSOARG00000005631;ENSOARG00000005728;ENSOARG00000005757;ENSOARG00000006322;ENSOARG00000007035;ENSOARG00000007163;…	;;;;;;;NFIL3;;;;;;;;;;;;;;ID3;;;;;;;;;;;;;;;;;;;;;FURIN;SERPINC1;;;;;;BAMBI;;SERPINE1;;;;ANKRD1;;;;ATF4;;;;;;;;;;;;;PRKAG3;;;;;;;IL1A;	0.118% (4/3386)	0.317466	0.5	NA	NA
Metabolic process	4	Metabolic process	2.89	GO:0010604	positive regulation of macromolecule metabolic process	Any process that increases the frequency, rate or extent of the chemical reactions and pathways involving macromolecules, any molecule of high relative molecular mass, the structure of which essentially comprises the multiple repetition of units derived, actually or conceptually, from molecules of low relative molecular mass.	1.163% (22/1891)	6.86096e-05	4.16	ENSOARG00000002923;ENSOARG00000003352;ENSOARG00000005631;ENSOARG00000006322;ENSOARG00000008183;ENSOARG00000009090;ENSOARG00000009999;ENSOARG00000010116;ENSOARG00000010130;ENSOARG00000010493;ENSOARG00000010913;ENSOARG00000011019;ENSOARG00000011356;ENSOARG00000011542;ENSOARG00000014239;ENSOARG00000014623;ENSOARG00000015180;ENSOARG00000015908;ENSOARG00000016593;ENSOARG00000016671;ENSOARG00000017131;…	;NFIL3;;;;;;;;;;;;;;;BAMBI;ANKRD1;;;;	2.75% (52/1891)	0.000270006	3.57	ENSOARG00000000072;ENSOARG00000001202;ENSOARG00000001504;ENSOARG00000003352;ENSOARG00000003574;ENSOARG00000005227;ENSOARG00000005631;ENSOARG00000005757;ENSOARG00000006322;ENSOARG00000007163;ENSOARG00000007318;ENSOARG00000008868;ENSOARG00000009058;ENSOARG00000009090;ENSOARG00000009238;ENSOARG00000009917;ENSOARG00000009999;ENSOARG00000010116;ENSOARG00000010130;ENSOARG00000010199;ENSOARG00000010913;…	;;;NFIL3;;;;;;;ID3;;;;;;;;;;;;;;;;;FURIN;;;;;;BAMBI;;SERPINE1;ANKRD1;;;;ATF4;;;;;;;;;;IL1A;	0.159% (3/1891)	0.207344	0.68	NA	NA
Metabolic process	4	Metabolic process	3.44	GO:0010628	positive regulation of gene expression	Any process that increases the frequency, rate or extent of gene expression. Gene expression is the process in which a gene's coding sequence is converted into a mature gene product or products (proteins or RNA). This includes the production of an RNA transcript as well as any processing to produce a mature RNA product or an mRNA or circRNA (for protein-coding genes) and the translation of that m…	0.949% (12/1264)	0.023352	1.63	NA	NA	2.848% (36/1264)	0.00164325	2.78	ENSOARG00000000072;ENSOARG00000001504;ENSOARG00000003352;ENSOARG00000003574;ENSOARG00000005227;ENSOARG00000005757;ENSOARG00000006322;ENSOARG00000007163;ENSOARG00000007318;ENSOARG00000009058;ENSOARG00000009090;ENSOARG00000009238;ENSOARG00000009999;ENSOARG00000010130;ENSOARG00000010199;ENSOARG00000011859;ENSOARG00000012126;ENSOARG00000012129;ENSOARG00000012667;ENSOARG00000012778;ENSOARG00000014119;…	;;NFIL3;;;;;;ID3;;;;;;;;;;;FURIN;;;;BAMBI;;SERPINE1;ANKRD1;ATF4;;;;;;;IL1A;	0.237% (3/1264)	0.0823243	1.08	NA	NA
Metabolic process	4	Metabolic process	2.78	GO:0009893	positive regulation of metabolic process	Any process that activates or increases the frequency, rate or extent of the chemical reactions and pathways within a cell or an organism.	1.132% (23/2032)	6.58149e-05	4.18	ENSOARG00000002923;ENSOARG00000003352;ENSOARG00000005631;ENSOARG00000006322;ENSOARG00000008183;ENSOARG00000009090;ENSOARG00000009999;ENSOARG00000010116;ENSOARG00000010130;ENSOARG00000010493;ENSOARG00000010913;ENSOARG00000011019;ENSOARG00000011356;ENSOARG00000011542;ENSOARG00000013772;ENSOARG00000014239;ENSOARG00000014623;ENSOARG00000015180;ENSOARG00000015908;ENSOARG00000016593;ENSOARG00000016671;…	;NFIL3;;;;;;;;;;;;;;;;BAMBI;ANKRD1;;;;	2.707% (55/2032)	0.000252631	3.6	ENSOARG00000000072;ENSOARG00000001202;ENSOARG00000001269;ENSOARG00000001504;ENSOARG00000003352;ENSOARG00000003574;ENSOARG00000004783;ENSOARG00000005227;ENSOARG00000005631;ENSOARG00000005757;ENSOARG00000006322;ENSOARG00000007163;ENSOARG00000007318;ENSOARG00000008868;ENSOARG00000009058;ENSOARG00000009090;ENSOARG00000009238;ENSOARG00000009917;ENSOARG00000009999;ENSOARG00000010116;ENSOARG00000010130;…	;;STAR;;NFIL3;;;;;;;;ID3;;;;;;;;;;;;;;;;;;FURIN;;;;;;BAMBI;;SERPINE1;ANKRD1;;;;ATF4;;;;;;;;;;IL1A;	0.148% (3/2032)	0.24108	0.62	NA	NA
Metabolic process	4	Metabolic process	3.16	GO:0051173	positive regulation of nitrogen compound metabolic process	Any process that activates or increases the frequency, rate or extent of the chemical reactions and pathways involving nitrogen or nitrogenous compounds.	1.26% (21/1667)	3.32744e-05	4.48	ENSOARG00000002923;ENSOARG00000003352;ENSOARG00000005631;ENSOARG00000006322;ENSOARG00000008183;ENSOARG00000009999;ENSOARG00000010116;ENSOARG00000010130;ENSOARG00000010493;ENSOARG00000010913;ENSOARG00000011019;ENSOARG00000011356;ENSOARG00000011542;ENSOARG00000014239;ENSOARG00000014623;ENSOARG00000015180;ENSOARG00000015908;ENSOARG00000016593;ENSOARG00000016671;ENSOARG00000017131;ENSOARG00000017214	;NFIL3;;;;;;;;;;;;;;BAMBI;ANKRD1;;;;	2.759% (46/1667)	0.000640169	3.19	ENSOARG00000000072;ENSOARG00000001202;ENSOARG00000001504;ENSOARG00000003352;ENSOARG00000003574;ENSOARG00000005227;ENSOARG00000005631;ENSOARG00000005757;ENSOARG00000006322;ENSOARG00000007163;ENSOARG00000008868;ENSOARG00000009058;ENSOARG00000009238;ENSOARG00000009917;ENSOARG00000009999;ENSOARG00000010116;ENSOARG00000010130;ENSOARG00000010199;ENSOARG00000010913;ENSOARG00000011019;ENSOARG00000011356;…	;;;NFIL3;;;;;;;;;;;;;;;;;;;;;;;;;;BAMBI;ANKRD1;;;;ATF4;;;;;;;;;;IL1A;	0.18% (3/1667)	0.157386	0.8	NA	NA
Metabolic process	4	Metabolic process	2.31	GO:0051171	regulation of nitrogen compound metabolic process	Any process that modulates the frequency, rate or extent of the chemical reactions and pathways involving nitrogen or nitrogenous compounds.	1.038% (32/3083)	3.76627e-06	5.42	ENSOARG00000001772;ENSOARG00000002923;ENSOARG00000003352;ENSOARG00000003501;ENSOARG00000005631;ENSOARG00000006322;ENSOARG00000006432;ENSOARG00000007035;ENSOARG00000008183;ENSOARG00000009090;ENSOARG00000009999;ENSOARG00000010116;ENSOARG00000010130;ENSOARG00000010493;ENSOARG00000010913;ENSOARG00000011019;ENSOARG00000011356;ENSOARG00000011542;ENSOARG00000013088;ENSOARG00000014239;ENSOARG00000014623;…	;;NFIL3;;;;;;;;;;;;;;;;;;;BAMBI;;ANKRD1;;;;;;PRKAG3;;	2.433% (75/3083)	0.000367904	3.43	ENSOARG00000000072;ENSOARG00000000115;ENSOARG00000000986;ENSOARG00000001202;ENSOARG00000001504;ENSOARG00000001772;ENSOARG00000003321;ENSOARG00000003352;ENSOARG00000003574;ENSOARG00000003659;ENSOARG00000003809;ENSOARG00000004758;ENSOARG00000004783;ENSOARG00000005179;ENSOARG00000005227;ENSOARG00000005631;ENSOARG00000005757;ENSOARG00000006322;ENSOARG00000007035;ENSOARG00000007154;ENSOARG00000007163;…	;;;;;;;NFIL3;;;;;;;;;;;;;;ID3;;;;;;;;;;;;;;;;;;;FURIN;SERPINC1;;;;;;BAMBI;SERPINE1;;;ANKRD1;;;;ATF4;;;;;;;;;;;PRKAG3;;;;;;;IL1A;	0.195% (6/3083)	0.0218432	1.66	NA	NA
Metabolic process	4	Metabolic process	3.63	GO:0051172	negative regulation of nitrogen compound metabolic process	Any process that stops, prevents, or reduces the frequency, rate or extent of the chemical reactions and pathways involving nitrogen or nitrogenous compounds.	1.702% (21/1234)	2.49062e-07	6.6	ENSOARG00000001772;ENSOARG00000003352;ENSOARG00000005631;ENSOARG00000006322;ENSOARG00000006432;ENSOARG00000007035;ENSOARG00000008183;ENSOARG00000009999;ENSOARG00000010493;ENSOARG00000010913;ENSOARG00000011356;ENSOARG00000014239;ENSOARG00000014623;ENSOARG00000015319;ENSOARG00000015908;ENSOARG00000016671;ENSOARG00000017131;ENSOARG00000017214;ENSOARG00000018096;ENSOARG00000020312;ENSOARG00000020658	;NFIL3;;;;;;;;;;;;;ANKRD1;;;;;;	3.323% (41/1234)	2.47297e-05	4.61	ENSOARG00000001202;ENSOARG00000001504;ENSOARG00000001772;ENSOARG00000003352;ENSOARG00000004758;ENSOARG00000005631;ENSOARG00000005757;ENSOARG00000006322;ENSOARG00000007035;ENSOARG00000007154;ENSOARG00000007318;ENSOARG00000007713;ENSOARG00000009238;ENSOARG00000009999;ENSOARG00000010857;ENSOARG00000010913;ENSOARG00000011356;ENSOARG00000012778;ENSOARG00000013671;ENSOARG00000014119;ENSOARG00000014239;…	;;;NFIL3;;;;;;;ID3;;;;;;;FURIN;;;;;SERPINE1;;;ANKRD1;;;ATF4;;;;;;;;;;;;	0.405% (5/1234)	0.00180165	2.74	ENSOARG00000001504;ENSOARG00000007154;ENSOARG00000015908;ENSOARG00000017135;ENSOARG00000020658	;;ANKRD1;;
Metabolic process	4	Metabolic process	5.65	GO:0062012	regulation of small molecule metabolic process	Any process that modulates the rate, frequency or extent of a small molecule metabolic process.	0.578% (1/173)	0.590457	0.23	NA	NA	2.89% (5/173)	0.180634	0.74	NA	NA	1.734% (3/173)	0.000335903	3.47	ENSOARG00000001504;ENSOARG00000003501;ENSOARG00000007154	;;
Metabolic process	4	Metabolic process	3.22	GO:0009892	negative regulation of metabolic process	Any process that stops, prevents, or reduces the frequency, rate or extent of the chemical reactions and pathways within a cell or an organism.	1.427% (23/1612)	1.24895e-06	5.9	ENSOARG00000001772;ENSOARG00000002923;ENSOARG00000003352;ENSOARG00000005631;ENSOARG00000006322;ENSOARG00000006432;ENSOARG00000007035;ENSOARG00000008183;ENSOARG00000009999;ENSOARG00000010493;ENSOARG00000010913;ENSOARG00000011356;ENSOARG00000014239;ENSOARG00000014623;ENSOARG00000015319;ENSOARG00000015908;ENSOARG00000016593;ENSOARG00000016671;ENSOARG00000017131;ENSOARG00000017214;ENSOARG00000018096;…	;;NFIL3;;;;;;;;;;;;;ANKRD1;;;;;;;	3.102% (50/1612)	1.63449e-05	4.79	ENSOARG00000001202;ENSOARG00000001504;ENSOARG00000001772;ENSOARG00000003352;ENSOARG00000004758;ENSOARG00000004783;ENSOARG00000005631;ENSOARG00000005757;ENSOARG00000006322;ENSOARG00000007035;ENSOARG00000007154;ENSOARG00000007318;ENSOARG00000007713;ENSOARG00000009238;ENSOARG00000009917;ENSOARG00000009999;ENSOARG00000010671;ENSOARG00000010857;ENSOARG00000010913;ENSOARG00000011356;ENSOARG00000012129;…	;;;NFIL3;;;;;;;;ID3;;;;;;;;;;FURIN;;;;;;SERPINE1;;;;ANKRD1;;;;ATF4;;;;;;;;;;;;;;	0.31% (5/1612)	0.00601439	2.22	ENSOARG00000001504;ENSOARG00000007154;ENSOARG00000015908;ENSOARG00000017135;ENSOARG00000020658	;;ANKRD1;;
Metabolic process	4	Metabolic process	1.96	GO:0019222	regulation of metabolic process	Any process that modulates the frequency, rate or extent of the chemical reactions and pathways within a cell or an organism.	0.905% (33/3646)	5.51832e-05	4.26	ENSOARG00000001772;ENSOARG00000002923;ENSOARG00000003352;ENSOARG00000003501;ENSOARG00000005631;ENSOARG00000006322;ENSOARG00000006432;ENSOARG00000007035;ENSOARG00000008183;ENSOARG00000009090;ENSOARG00000009999;ENSOARG00000010116;ENSOARG00000010130;ENSOARG00000010493;ENSOARG00000010913;ENSOARG00000011019;ENSOARG00000011356;ENSOARG00000011542;ENSOARG00000013088;ENSOARG00000013772;ENSOARG00000014239;…	;;NFIL3;;;;;;;;;;;;;;;;;;;;BAMBI;;ANKRD1;;;;;;PRKAG3;;	2.359% (86/3646)	0.00027991	3.55	ENSOARG00000000072;ENSOARG00000000115;ENSOARG00000000986;ENSOARG00000001202;ENSOARG00000001269;ENSOARG00000001504;ENSOARG00000001772;ENSOARG00000003321;ENSOARG00000003352;ENSOARG00000003574;ENSOARG00000003659;ENSOARG00000003809;ENSOARG00000003850;ENSOARG00000004758;ENSOARG00000004783;ENSOARG00000005179;ENSOARG00000005227;ENSOARG00000005631;ENSOARG00000005728;ENSOARG00000005757;ENSOARG00000006322;…	;;;;STAR;;;;NFIL3;;;;;;;;;;;;;;;;ID3;;;;;;;;;;;;;;;;;;;;;;;FURIN;SERPINC1;;;;;;BAMBI;;SERPINE1;;;;ANKRD1;;;;ATF4;;;;;;;;;;;;;PRKAG3;;;;;;;IL1A;	0.165% (6/3646)	0.0497446	1.3	NA	NA
Metabolic process	4	Metabolic process	4.25	GO:0010558	negative regulation of macromolecule biosynthetic process	Any process that decreases the rate, frequency or extent of the chemical reactions and pathways resulting in the formation of a macromolecule, any molecule of high relative molecular mass, the structure of which essentially comprises the multiple repetition of units derived, actually or conceptually, from molecules of low relative molecular mass.	1.91% (14/733)	1.2477e-05	4.9	ENSOARG00000001772;ENSOARG00000003352;ENSOARG00000005631;ENSOARG00000009999;ENSOARG00000010493;ENSOARG00000011356;ENSOARG00000014239;ENSOARG00000014623;ENSOARG00000015319;ENSOARG00000015908;ENSOARG00000016671;ENSOARG00000017131;ENSOARG00000018096;ENSOARG00000020658	;NFIL3;;;;;;;;ANKRD1;;;;	4.093% (30/733)	8.03186e-06	5.1	ENSOARG00000001202;ENSOARG00000001504;ENSOARG00000001772;ENSOARG00000003352;ENSOARG00000004758;ENSOARG00000005631;ENSOARG00000005757;ENSOARG00000007318;ENSOARG00000007713;ENSOARG00000009999;ENSOARG00000010857;ENSOARG00000011356;ENSOARG00000014119;ENSOARG00000014239;ENSOARG00000014928;ENSOARG00000015319;ENSOARG00000015369;ENSOARG00000015908;ENSOARG00000016671;ENSOARG00000016775;ENSOARG00000017131;…	;;;NFIL3;;;;ID3;;;;;;;;;;ANKRD1;;ATF4;;;;;;;;;;	0.409% (3/733)	0.0202996	1.69	NA	NA
Metabolic process	4	Metabolic process	2.86	GO:0010556	regulation of macromolecule biosynthetic process	Any process that modulates the rate, frequency or extent of the chemical reactions and pathways resulting in the formation of a macromolecule, any molecule of high relative molecular mass, the structure of which essentially comprises the multiple repetition of units derived, actually or conceptually, from molecules of low relative molecular mass.	1.03% (21/2039)	0.0006345	3.2	ENSOARG00000001772;ENSOARG00000003352;ENSOARG00000005631;ENSOARG00000006322;ENSOARG00000008183;ENSOARG00000009090;ENSOARG00000009999;ENSOARG00000010130;ENSOARG00000010493;ENSOARG00000011356;ENSOARG00000013088;ENSOARG00000014239;ENSOARG00000014623;ENSOARG00000015180;ENSOARG00000015319;ENSOARG00000015908;ENSOARG00000016671;ENSOARG00000017131;ENSOARG00000017214;ENSOARG00000018096;ENSOARG00000020658	;NFIL3;;;;;;;;;;;;BAMBI;;ANKRD1;;;;;	2.845% (58/2039)	3.71527e-05	4.43	ENSOARG00000000072;ENSOARG00000000115;ENSOARG00000000986;ENSOARG00000001202;ENSOARG00000001504;ENSOARG00000001772;ENSOARG00000003321;ENSOARG00000003352;ENSOARG00000003574;ENSOARG00000003659;ENSOARG00000003809;ENSOARG00000004758;ENSOARG00000004783;ENSOARG00000005227;ENSOARG00000005631;ENSOARG00000005757;ENSOARG00000006322;ENSOARG00000007163;ENSOARG00000007318;ENSOARG00000007713;ENSOARG00000008868;…	;;;;;;;NFIL3;;;;;;;;;;;ID3;;;;;;;;;;;;;;;;;;;BAMBI;;;ANKRD1;;ATF4;;;;;;;;;;;;;;IL1A;	0.147% (3/2039)	0.242794	0.61	NA	NA
Metabolic process	4	Metabolic process	3.91	GO:0010557	positive regulation of macromolecule biosynthetic process	Any process that increases the rate, frequency or extent of the chemical reactions and pathways resulting in the formation of a macromolecule, any molecule of high relative molecular mass, the structure of which essentially comprises the multiple repetition of units derived, actually or conceptually, from molecules of low relative molecular mass.	1.124% (11/979)	0.00945019	2.02	ENSOARG00000003352;ENSOARG00000006322;ENSOARG00000009999;ENSOARG00000010130;ENSOARG00000010493;ENSOARG00000014239;ENSOARG00000014623;ENSOARG00000015180;ENSOARG00000015908;ENSOARG00000017131;ENSOARG00000017214	NFIL3;;;;;;;BAMBI;ANKRD1;;	3.166% (31/979)	0.000666888	3.18	ENSOARG00000000072;ENSOARG00000001504;ENSOARG00000003352;ENSOARG00000003574;ENSOARG00000005227;ENSOARG00000005757;ENSOARG00000006322;ENSOARG00000007163;ENSOARG00000008868;ENSOARG00000009058;ENSOARG00000009238;ENSOARG00000009999;ENSOARG00000010130;ENSOARG00000010199;ENSOARG00000011859;ENSOARG00000012126;ENSOARG00000012667;ENSOARG00000014119;ENSOARG00000014239;ENSOARG00000014928;ENSOARG00000014976;…	;;NFIL3;;;;;;;;;;;;;;;;;;;BAMBI;ANKRD1;ATF4;;;;;;IL1A;	0.204% (2/979)	0.199701	0.7	NA	NA
Metabolic process	4	Metabolic process	8.58	GO:1902932	positive regulation of alcohol biosynthetic process	NA	0% (0/9)	1	0	NA	NA	11.111% (1/9)	0.145401	0.84	NA	NA	11.111% (1/9)	0.00763427	2.12	ENSOARG00000001504	NA
Metabolic process	4	Metabolic process	3.83	GO:0009891	positive regulation of biosynthetic process	Any process that activates or increases the frequency, rate or extent of the chemical reactions and pathways resulting in the formation of substances.	1.07% (11/1028)	0.0133765	1.87	NA	NA	3.113% (32/1028)	0.000724113	3.14	ENSOARG00000000072;ENSOARG00000001269;ENSOARG00000001504;ENSOARG00000003352;ENSOARG00000003574;ENSOARG00000005227;ENSOARG00000005757;ENSOARG00000006322;ENSOARG00000007163;ENSOARG00000008868;ENSOARG00000009058;ENSOARG00000009238;ENSOARG00000009999;ENSOARG00000010130;ENSOARG00000010199;ENSOARG00000011859;ENSOARG00000012126;ENSOARG00000012667;ENSOARG00000014119;ENSOARG00000014239;ENSOARG00000014928;…	;STAR;;NFIL3;;;;;;;;;;;;;;;;;;;BAMBI;ANKRD1;ATF4;;;;;;IL1A;	0.195% (2/1028)	0.215453	0.67	NA	NA
Metabolic process	4	Metabolic process	2.8	GO:0009889	regulation of biosynthetic process	Any process that modulates the frequency, rate or extent of the chemical reactions and pathways resulting in the formation of substances.	1.03% (22/2135)	0.000430814	3.37	ENSOARG00000001772;ENSOARG00000003352;ENSOARG00000003501;ENSOARG00000005631;ENSOARG00000006322;ENSOARG00000008183;ENSOARG00000009090;ENSOARG00000009999;ENSOARG00000010130;ENSOARG00000010493;ENSOARG00000011356;ENSOARG00000013088;ENSOARG00000014239;ENSOARG00000014623;ENSOARG00000015180;ENSOARG00000015319;ENSOARG00000015908;ENSOARG00000016671;ENSOARG00000017131;ENSOARG00000017214;ENSOARG00000018096;…	;NFIL3;;;;;;;;;;;;;BAMBI;;ANKRD1;;;;;	2.857% (61/2135)	1.80923e-05	4.74	ENSOARG00000000072;ENSOARG00000000115;ENSOARG00000000986;ENSOARG00000001202;ENSOARG00000001269;ENSOARG00000001504;ENSOARG00000001772;ENSOARG00000003321;ENSOARG00000003352;ENSOARG00000003574;ENSOARG00000003659;ENSOARG00000003809;ENSOARG00000003850;ENSOARG00000004758;ENSOARG00000004783;ENSOARG00000005227;ENSOARG00000005631;ENSOARG00000005757;ENSOARG00000006322;ENSOARG00000007163;ENSOARG00000007318;…	;;;;STAR;;;;NFIL3;;;;;;;;;;;;ID3;;;;;;;;;;;;;;;;;;;BAMBI;;;ANKRD1;;;ATF4;;;;;;;;;;;;;;IL1A;	0.187% (4/2135)	0.0879963	1.06	NA	NA
Metabolic process	4	Metabolic process	4.18	GO:0009890	negative regulation of biosynthetic process	Any process that stops, prevents, or reduces the rate of the chemical reactions and pathways resulting in the formation of substances.	1.823% (14/768)	2.11597e-05	4.67	ENSOARG00000001772;ENSOARG00000003352;ENSOARG00000005631;ENSOARG00000009999;ENSOARG00000010493;ENSOARG00000011356;ENSOARG00000014239;ENSOARG00000014623;ENSOARG00000015319;ENSOARG00000015908;ENSOARG00000016671;ENSOARG00000017131;ENSOARG00000018096;ENSOARG00000020658	;NFIL3;;;;;;;;ANKRD1;;;;	4.036% (31/768)	7.33791e-06	5.13	ENSOARG00000001202;ENSOARG00000001504;ENSOARG00000001772;ENSOARG00000003352;ENSOARG00000004758;ENSOARG00000005631;ENSOARG00000005757;ENSOARG00000007318;ENSOARG00000007713;ENSOARG00000009999;ENSOARG00000010857;ENSOARG00000011356;ENSOARG00000014119;ENSOARG00000014239;ENSOARG00000014928;ENSOARG00000015319;ENSOARG00000015369;ENSOARG00000015908;ENSOARG00000016205;ENSOARG00000016671;ENSOARG00000016775;…	;;;NFIL3;;;;ID3;;;;;;;;;;ANKRD1;;;ATF4;;;;;;;;;;	0.391% (3/768)	0.0229956	1.64	NA	NA
Metabolic process	4	Metabolic process	8.65	GO:0010893	positive regulation of steroid biosynthetic process	Any process that increases the frequency, rate or extent of the chemical reactions and pathways resulting in the formation of steroids, compounds with a 1,2,cyclopentanoperhydrophenanthrene nucleus.	0% (0/10)	1	0	NA	NA	20% (2/10)	0.0122263	1.91	NA	NA	10% (1/10)	0.00847932	2.07	ENSOARG00000001504	NA
Metabolic process	4	Metabolic process	6.39	GO:0046890	regulation of lipid biosynthetic process	Any process that modulates the frequency, rate or extent of the chemical reactions and pathways resulting in the formation of lipids.	1.163% (1/86)	0.357206	0.45	NA	NA	4.651% (4/86)	0.0617163	1.21	NA	NA	2.326% (2/86)	0.00226643	2.64	ENSOARG00000001504;ENSOARG00000003501	;
Metabolic process	4	Metabolic process	9.09	GO:0045540	regulation of cholesterol biosynthetic process	Any process that modulates the frequency, rate or extent of the chemical reactions and pathways resulting in the formation of cholesterol.	0% (0/7)	1	0	NA	NA	14.286% (1/7)	0.115024	0.94	NA	NA	14.286% (1/7)	0.00594226	2.23	ENSOARG00000001504	NA
Metabolic process	4	Metabolic process	7.68	GO:0016126	sterol biosynthetic process	The chemical reactions and pathways resulting in the formation of sterols, steroids with one or more hydroxyl groups and a hydrocarbon side-chain in the molecule.	0% (0/24)	1	0	NA	NA	12.5% (3/24)	0.00789033	2.1	ENSOARG00000001504;ENSOARG00000007493;ENSOARG00000008478	;;SQLE	4.167% (1/24)	0.020243	1.69	NA	NA
Metabolic process	4	Metabolic process	9.09	GO:0106118	regulation of sterol biosynthetic process	Any process that modulates the frequency, rate or extent of a sterol biosynthetic process.	0% (0/7)	1	0	NA	NA	14.286% (1/7)	0.115024	0.94	NA	NA	14.286% (1/7)	0.00594226	2.23	ENSOARG00000001504	NA
Metabolic process	4	Metabolic process	2.23	GO:1901360	organic cyclic compound metabolic process	NA	0.81% (27/3334)	0.0034723	2.46	ENSOARG00000001633;ENSOARG00000001772;ENSOARG00000002923;ENSOARG00000003352;ENSOARG00000003501;ENSOARG00000005631;ENSOARG00000006322;ENSOARG00000008183;ENSOARG00000009090;ENSOARG00000009999;ENSOARG00000010130;ENSOARG00000010493;ENSOARG00000010690;ENSOARG00000011019;ENSOARG00000011356;ENSOARG00000013088;ENSOARG00000014239;ENSOARG00000014623;ENSOARG00000015180;ENSOARG00000015319;ENSOARG00000015908;…	;;;NFIL3;;;;;;;;;;;;;;;BAMBI;;ANKRD1;;;;;PRKAG3;	2.25% (75/3334)	0.00402038	2.4	ENSOARG00000000072;ENSOARG00000000115;ENSOARG00000000557;ENSOARG00000000986;ENSOARG00000001202;ENSOARG00000001269;ENSOARG00000001504;ENSOARG00000001772;ENSOARG00000003321;ENSOARG00000003352;ENSOARG00000003574;ENSOARG00000003659;ENSOARG00000003809;ENSOARG00000003850;ENSOARG00000004268;ENSOARG00000004783;ENSOARG00000005227;ENSOARG00000005631;ENSOARG00000005713;ENSOARG00000005728;ENSOARG00000005757;…	;;;;;STAR;;;;NFIL3;;;;;;;;;;;;;;;;ID3;;;SQLE;;;;;;;;;;;;;;;;;;;;;;BAMBI;;;;ANKRD1;;ATF4;;;;;;;;;;;PRKAG3;;;;;;IL1A;	0.15% (5/3334)	0.118393	0.93	NA	NA
Metabolic process	4	Metabolic process	2.74	GO:1901362	organic cyclic compound biosynthetic process	NA	1.075% (24/2232)	9.66188e-05	4.01	ENSOARG00000001633;ENSOARG00000001772;ENSOARG00000003352;ENSOARG00000003501;ENSOARG00000005631;ENSOARG00000006322;ENSOARG00000008183;ENSOARG00000009090;ENSOARG00000009999;ENSOARG00000010130;ENSOARG00000010493;ENSOARG00000010690;ENSOARG00000011356;ENSOARG00000013088;ENSOARG00000014239;ENSOARG00000014623;ENSOARG00000015180;ENSOARG00000015319;ENSOARG00000015908;ENSOARG00000016671;ENSOARG00000017131;…	;;NFIL3;;;;;;;;;;;;;;BAMBI;;ANKRD1;;;;;	2.778% (62/2232)	3.65486e-05	4.44	ENSOARG00000000072;ENSOARG00000000115;ENSOARG00000000986;ENSOARG00000001202;ENSOARG00000001269;ENSOARG00000001504;ENSOARG00000001772;ENSOARG00000003321;ENSOARG00000003352;ENSOARG00000003574;ENSOARG00000003659;ENSOARG00000003809;ENSOARG00000003850;ENSOARG00000004783;ENSOARG00000005227;ENSOARG00000005631;ENSOARG00000005757;ENSOARG00000006322;ENSOARG00000007163;ENSOARG00000007318;ENSOARG00000007493;…	;;;;STAR;;;;NFIL3;;;;;;;;;;;ID3;;;SQLE;;;;;;;;;;;;;;;;;;;;BAMBI;;;ANKRD1;;ATF4;;;;;;;;;;;;;IL1A;	0.179% (4/2232)	0.100788	1	NA	NA
Metabolic process	4	Metabolic process	2.36	GO:0009058	biosynthetic process	The chemical reactions and pathways resulting in the formation of substances; typically the energy-requiring part of metabolism in which simpler substances are transformed into more complex ones.	0.801% (27/3372)	0.00414214	2.38	ENSOARG00000001633;ENSOARG00000001772;ENSOARG00000003352;ENSOARG00000003501;ENSOARG00000003761;ENSOARG00000005631;ENSOARG00000006322;ENSOARG00000008183;ENSOARG00000009090;ENSOARG00000009999;ENSOARG00000010130;ENSOARG00000010493;ENSOARG00000010690;ENSOARG00000011053;ENSOARG00000011356;ENSOARG00000013088;ENSOARG00000014239;ENSOARG00000014623;ENSOARG00000015180;ENSOARG00000015319;ENSOARG00000015908;…	;;NFIL3;;;;;;;;;;;;;;;;BAMBI;;ANKRD1;;;;;PRKAG3;	2.254% (76/3372)	0.00350484	2.46	ENSOARG00000000072;ENSOARG00000000115;ENSOARG00000000986;ENSOARG00000001202;ENSOARG00000001269;ENSOARG00000001504;ENSOARG00000001772;ENSOARG00000003321;ENSOARG00000003352;ENSOARG00000003574;ENSOARG00000003659;ENSOARG00000003809;ENSOARG00000003850;ENSOARG00000004758;ENSOARG00000004783;ENSOARG00000005227;ENSOARG00000005631;ENSOARG00000005757;ENSOARG00000006322;ENSOARG00000006720;ENSOARG00000007163;…	;;;;STAR;;;;NFIL3;;;;;;;;;;;;;ID3;;;SQLE;;;;;;;;;;;;;;;;;FURIN;;;;;;;BAMBI;;;;ANKRD1;;;;ATF4;;;;;;;;;;PRKAG3;;;;;;;IL1A;;	0.119% (4/3372)	0.31429	0.5	NA	NA
Metabolic process	4	Metabolic process	2.57	GO:0009059	macromolecule biosynthetic process	The chemical reactions and pathways resulting in the formation of a macromolecule, any molecule of high relative molecular mass, the structure of which essentially comprises the multiple repetition of units derived, actually or conceptually, from molecules of low relative molecular mass.	0.938% (26/2773)	0.000431414	3.37	ENSOARG00000001633;ENSOARG00000001772;ENSOARG00000003352;ENSOARG00000003761;ENSOARG00000005631;ENSOARG00000006322;ENSOARG00000008183;ENSOARG00000009090;ENSOARG00000009999;ENSOARG00000010130;ENSOARG00000010493;ENSOARG00000010690;ENSOARG00000011053;ENSOARG00000011356;ENSOARG00000013088;ENSOARG00000014239;ENSOARG00000014623;ENSOARG00000015180;ENSOARG00000015319;ENSOARG00000015908;ENSOARG00000016671;…	;;NFIL3;;;;;;;;;;;;;;;BAMBI;;ANKRD1;;;;;PRKAG3;	2.344% (65/2773)	0.00318499	2.5	ENSOARG00000000072;ENSOARG00000000115;ENSOARG00000000986;ENSOARG00000001202;ENSOARG00000001504;ENSOARG00000001772;ENSOARG00000003321;ENSOARG00000003352;ENSOARG00000003574;ENSOARG00000003659;ENSOARG00000003809;ENSOARG00000004758;ENSOARG00000004783;ENSOARG00000005227;ENSOARG00000005631;ENSOARG00000005757;ENSOARG00000006322;ENSOARG00000006720;ENSOARG00000007163;ENSOARG00000007318;ENSOARG00000007713;…	;;;;;;;NFIL3;;;;;;;;;;;;ID3;;;;;;;;;;;;;;;;;;;;;BAMBI;;;ANKRD1;;;ATF4;;;;;;;;;;PRKAG3;;;;;;IL1A;;	0.108% (3/2773)	0.433353	0.36	NA	NA
Metabolic process	4	Metabolic process	2.38	GO:1901576	organic substance biosynthetic process	NA	0.817% (27/3303)	0.00299787	2.52	ENSOARG00000001633;ENSOARG00000001772;ENSOARG00000003352;ENSOARG00000003501;ENSOARG00000003761;ENSOARG00000005631;ENSOARG00000006322;ENSOARG00000008183;ENSOARG00000009090;ENSOARG00000009999;ENSOARG00000010130;ENSOARG00000010493;ENSOARG00000010690;ENSOARG00000011053;ENSOARG00000011356;ENSOARG00000013088;ENSOARG00000014239;ENSOARG00000014623;ENSOARG00000015180;ENSOARG00000015319;ENSOARG00000015908;…	;;NFIL3;;;;;;;;;;;;;;;;BAMBI;;ANKRD1;;;;;PRKAG3;	2.301% (76/3303)	0.00190868	2.72	ENSOARG00000000072;ENSOARG00000000115;ENSOARG00000000986;ENSOARG00000001202;ENSOARG00000001269;ENSOARG00000001504;ENSOARG00000001772;ENSOARG00000003321;ENSOARG00000003352;ENSOARG00000003574;ENSOARG00000003659;ENSOARG00000003809;ENSOARG00000003850;ENSOARG00000004758;ENSOARG00000004783;ENSOARG00000005227;ENSOARG00000005631;ENSOARG00000005757;ENSOARG00000006322;ENSOARG00000006720;ENSOARG00000007163;…	;;;;STAR;;;;NFIL3;;;;;;;;;;;;;ID3;;;SQLE;;;;;;;;;;;;;;;;;FURIN;;;;;;;BAMBI;;;;ANKRD1;;;;ATF4;;;;;;;;;;PRKAG3;;;;;;;IL1A;;	0.121% (4/3303)	0.298771	0.52	NA	NA
Metabolic process	4	Metabolic process	8.99	GO:0002091	negative regulation of receptor internalization	Any process that stops, prevents, or reduces the frequency, rate or extent of receptor internalization.	0% (0/9)	1	0	NA	NA	22.222% (2/9)	0.0098928	2	ENSOARG00000009917;ENSOARG00000018223	;	0% (0/9)	1	0	NA	NA
Metabolic process	4	Metabolic process	5.26	GO:0042326	negative regulation of phosphorylation	Any process that stops, prevents or decreases the rate of addition of phosphate groups to a molecule.	2.264% (6/265)	0.00220163	2.66	ENSOARG00000006322;ENSOARG00000006432;ENSOARG00000007035;ENSOARG00000008183;ENSOARG00000010493;ENSOARG00000011356	;;;;;	2.264% (6/265)	0.30997	0.51	NA	NA	0.755% (2/265)	0.0200392	1.7	NA	NA
Metabolic process	4	Metabolic process	5.05	GO:0045936	negative regulation of phosphate metabolic process	Any process that stops, prevents, or reduces the frequency, rate or extent of the chemical reactions and pathways involving phosphates.	1.78% (6/337)	0.00712649	2.15	ENSOARG00000006322;ENSOARG00000006432;ENSOARG00000007035;ENSOARG00000008183;ENSOARG00000010493;ENSOARG00000011356	;;;;;	2.077% (7/337)	0.365682	0.44	NA	NA	0.593% (2/337)	0.0314153	1.5	NA	NA
Metabolic process	4	Metabolic process	5.05	GO:0010563	negative regulation of phosphorus metabolic process	Any process that decreases the frequency, rate or extent of the chemical reactions and pathways involving phosphorus or compounds containing phosphorus.	1.78% (6/337)	0.00712649	2.15	ENSOARG00000006322;ENSOARG00000006432;ENSOARG00000007035;ENSOARG00000008183;ENSOARG00000010493;ENSOARG00000011356	;;;;;	2.077% (7/337)	0.365682	0.44	NA	NA	0.593% (2/337)	0.0314153	1.5	NA	NA
Metabolic process	4	Metabolic process	3.52	GO:0031324	negative regulation of cellular metabolic process	Any process that stops, prevents, or reduces the frequency, rate or extent of the chemical reactions and pathways by which individual cells transform chemical substances.	1.543% (21/1361)	1.29568e-06	5.89	ENSOARG00000001772;ENSOARG00000003352;ENSOARG00000005631;ENSOARG00000006322;ENSOARG00000006432;ENSOARG00000007035;ENSOARG00000008183;ENSOARG00000009999;ENSOARG00000010493;ENSOARG00000010913;ENSOARG00000011356;ENSOARG00000014239;ENSOARG00000014623;ENSOARG00000015319;ENSOARG00000015908;ENSOARG00000016671;ENSOARG00000017131;ENSOARG00000017214;ENSOARG00000018096;ENSOARG00000020312;ENSOARG00000020658	;NFIL3;;;;;;;;;;;;;ANKRD1;;;;;;	3.306% (45/1361)	9.95818e-06	5	ENSOARG00000001202;ENSOARG00000001504;ENSOARG00000001772;ENSOARG00000003352;ENSOARG00000004758;ENSOARG00000005631;ENSOARG00000005757;ENSOARG00000006322;ENSOARG00000007035;ENSOARG00000007154;ENSOARG00000007318;ENSOARG00000007713;ENSOARG00000009238;ENSOARG00000009917;ENSOARG00000009999;ENSOARG00000010671;ENSOARG00000010857;ENSOARG00000010913;ENSOARG00000011356;ENSOARG00000012778;ENSOARG00000013671;…	;;;NFIL3;;;;;;;ID3;;;;;;;;;FURIN;;;;;SERPINE1;;;ANKRD1;;;ATF4;;;;;;;;;;;;;;	0.367% (5/1361)	0.00281556	2.55	ENSOARG00000001504;ENSOARG00000007154;ENSOARG00000015908;ENSOARG00000017135;ENSOARG00000020658	;;ANKRD1;;
Metabolic process	4	Metabolic process	2.87	GO:2000112	regulation of cellular macromolecule biosynthetic process	NA	1.037% (21/2025)	0.000576708	3.24	ENSOARG00000001772;ENSOARG00000003352;ENSOARG00000005631;ENSOARG00000006322;ENSOARG00000008183;ENSOARG00000009090;ENSOARG00000009999;ENSOARG00000010130;ENSOARG00000010493;ENSOARG00000011356;ENSOARG00000013088;ENSOARG00000014239;ENSOARG00000014623;ENSOARG00000015180;ENSOARG00000015319;ENSOARG00000015908;ENSOARG00000016671;ENSOARG00000017131;ENSOARG00000017214;ENSOARG00000018096;ENSOARG00000020658	;NFIL3;;;;;;;;;;;;BAMBI;;ANKRD1;;;;;	2.864% (58/2025)	3.02063e-05	4.52	ENSOARG00000000072;ENSOARG00000000115;ENSOARG00000000986;ENSOARG00000001202;ENSOARG00000001504;ENSOARG00000001772;ENSOARG00000003321;ENSOARG00000003352;ENSOARG00000003574;ENSOARG00000003659;ENSOARG00000003809;ENSOARG00000004758;ENSOARG00000004783;ENSOARG00000005227;ENSOARG00000005631;ENSOARG00000005757;ENSOARG00000006322;ENSOARG00000007163;ENSOARG00000007318;ENSOARG00000007713;ENSOARG00000008868;…	;;;;;;;NFIL3;;;;;;;;;;;ID3;;;;;;;;;;;;;;;;;;;BAMBI;;;ANKRD1;;ATF4;;;;;;;;;;;;;;IL1A;	0.148% (3/2025)	0.23937	0.62	NA	NA
Metabolic process	4	Metabolic process	4.26	GO:2000113	negative regulation of cellular macromolecule biosynthetic process	NA	1.923% (14/728)	1.15401e-05	4.94	ENSOARG00000001772;ENSOARG00000003352;ENSOARG00000005631;ENSOARG00000009999;ENSOARG00000010493;ENSOARG00000011356;ENSOARG00000014239;ENSOARG00000014623;ENSOARG00000015319;ENSOARG00000015908;ENSOARG00000016671;ENSOARG00000017131;ENSOARG00000018096;ENSOARG00000020658	;NFIL3;;;;;;;;ANKRD1;;;;	4.121% (30/728)	7.01591e-06	5.15	ENSOARG00000001202;ENSOARG00000001504;ENSOARG00000001772;ENSOARG00000003352;ENSOARG00000004758;ENSOARG00000005631;ENSOARG00000005757;ENSOARG00000007318;ENSOARG00000007713;ENSOARG00000009999;ENSOARG00000010857;ENSOARG00000011356;ENSOARG00000014119;ENSOARG00000014239;ENSOARG00000014928;ENSOARG00000015319;ENSOARG00000015369;ENSOARG00000015908;ENSOARG00000016671;ENSOARG00000016775;ENSOARG00000017131;…	;;;NFIL3;;;;ID3;;;;;;;;;;ANKRD1;;ATF4;;;;;;;;;;	0.412% (3/728)	0.0199302	1.7	NA	NA
Metabolic process	4	Metabolic process	2.83	GO:0031326	regulation of cellular biosynthetic process	Any process that modulates the frequency, rate or extent of the chemical reactions and pathways resulting in the formation of substances, carried out by individual cells.	1.042% (22/2111)	0.000364986	3.44	ENSOARG00000001772;ENSOARG00000003352;ENSOARG00000003501;ENSOARG00000005631;ENSOARG00000006322;ENSOARG00000008183;ENSOARG00000009090;ENSOARG00000009999;ENSOARG00000010130;ENSOARG00000010493;ENSOARG00000011356;ENSOARG00000013088;ENSOARG00000014239;ENSOARG00000014623;ENSOARG00000015180;ENSOARG00000015319;ENSOARG00000015908;ENSOARG00000016671;ENSOARG00000017131;ENSOARG00000017214;ENSOARG00000018096;…	;NFIL3;;;;;;;;;;;;;BAMBI;;ANKRD1;;;;;	2.89% (61/2111)	1.25789e-05	4.9	ENSOARG00000000072;ENSOARG00000000115;ENSOARG00000000986;ENSOARG00000001202;ENSOARG00000001269;ENSOARG00000001504;ENSOARG00000001772;ENSOARG00000003321;ENSOARG00000003352;ENSOARG00000003574;ENSOARG00000003659;ENSOARG00000003809;ENSOARG00000003850;ENSOARG00000004758;ENSOARG00000004783;ENSOARG00000005227;ENSOARG00000005631;ENSOARG00000005757;ENSOARG00000006322;ENSOARG00000007163;ENSOARG00000007318;…	;;;;STAR;;;;NFIL3;;;;;;;;;;;;ID3;;;;;;;;;;;;;;;;;;;BAMBI;;;ANKRD1;;;ATF4;;;;;;;;;;;;;;IL1A;	0.189% (4/2111)	0.0849809	1.07	NA	NA
Metabolic process	4	Metabolic process	4.21	GO:0031327	negative regulation of cellular biosynthetic process	Any process that stops, prevents, or reduces the frequency, rate or extent of the chemical reactions and pathways resulting in the formation of substances, carried out by individual cells.	1.837% (14/762)	1.93704e-05	4.71	ENSOARG00000001772;ENSOARG00000003352;ENSOARG00000005631;ENSOARG00000009999;ENSOARG00000010493;ENSOARG00000011356;ENSOARG00000014239;ENSOARG00000014623;ENSOARG00000015319;ENSOARG00000015908;ENSOARG00000016671;ENSOARG00000017131;ENSOARG00000018096;ENSOARG00000020658	;NFIL3;;;;;;;;ANKRD1;;;;	4.068% (31/762)	6.25886e-06	5.2	ENSOARG00000001202;ENSOARG00000001504;ENSOARG00000001772;ENSOARG00000003352;ENSOARG00000004758;ENSOARG00000005631;ENSOARG00000005757;ENSOARG00000007318;ENSOARG00000007713;ENSOARG00000009999;ENSOARG00000010857;ENSOARG00000011356;ENSOARG00000014119;ENSOARG00000014239;ENSOARG00000014928;ENSOARG00000015319;ENSOARG00000015369;ENSOARG00000015908;ENSOARG00000016205;ENSOARG00000016671;ENSOARG00000016775;…	;;;NFIL3;;;;ID3;;;;;;;;;;ANKRD1;;;ATF4;;;;;;;;;;	0.394% (3/762)	0.0225197	1.65	NA	NA
Metabolic process	4	Metabolic process	6.69	GO:0010565	regulation of cellular ketone metabolic process	Any process that modulates the chemical reactions and pathways involving any of a class of organic compounds that contain the carbonyl group, CO, and in which the carbonyl group is bonded only to carbon atoms. The general formula for a ketone is RCOR, where R and R are alkyl or aryl groups.	1.449% (1/69)	0.298326	0.53	NA	NA	2.899% (2/69)	0.335912	0.47	NA	NA	2.899% (2/69)	0.0014657	2.83	ENSOARG00000001504;ENSOARG00000003501	;
Metabolic process	4	Metabolic process	7.13	GO:0019217	regulation of fatty acid metabolic process	Any process that modulates the frequency, rate or extent of the chemical reactions and pathways involving fatty acids.	2% (1/50)	0.226242	0.65	NA	NA	2% (1/50)	0.582979	0.23	NA	NA	4% (2/50)	0.000771789	3.11	ENSOARG00000001504;ENSOARG00000003501	;
Metabolic process	4	Metabolic process	3.07	GO:0031325	positive regulation of cellular metabolic process	Any process that activates or increases the frequency, rate or extent of the chemical reactions and pathways by which individual cells transform chemical substances.	1.08% (19/1759)	0.000724346	3.14	ENSOARG00000003352;ENSOARG00000005631;ENSOARG00000006322;ENSOARG00000008183;ENSOARG00000009999;ENSOARG00000010116;ENSOARG00000010130;ENSOARG00000010493;ENSOARG00000011019;ENSOARG00000011356;ENSOARG00000011542;ENSOARG00000014239;ENSOARG00000014623;ENSOARG00000015180;ENSOARG00000015908;ENSOARG00000016593;ENSOARG00000016671;ENSOARG00000017131;ENSOARG00000017214	NFIL3;;;;;;;;;;;;;BAMBI;ANKRD1;;;;	2.558% (45/1759)	0.00351501	2.45	ENSOARG00000000072;ENSOARG00000001202;ENSOARG00000001269;ENSOARG00000001504;ENSOARG00000003352;ENSOARG00000003574;ENSOARG00000005227;ENSOARG00000005631;ENSOARG00000005757;ENSOARG00000006322;ENSOARG00000007163;ENSOARG00000008868;ENSOARG00000009058;ENSOARG00000009238;ENSOARG00000009917;ENSOARG00000009999;ENSOARG00000010116;ENSOARG00000010130;ENSOARG00000010199;ENSOARG00000011019;ENSOARG00000011356;…	;;STAR;;NFIL3;;;;;;;;;;;;;;;;;;;;;;;;;BAMBI;ANKRD1;;;ATF4;;;;;;;;;;IL1A;	0.171% (3/1759)	0.1773	0.75	NA	NA
Metabolic process	4	Metabolic process	3.86	GO:0031328	positive regulation of cellular biosynthetic process	Any process that activates or increases the frequency, rate or extent of the chemical reactions and pathways resulting in the formation of substances, carried out by individual cells.	1.083% (11/1016)	0.0123156	1.91	NA	NA	3.15% (32/1016)	0.000591894	3.23	ENSOARG00000000072;ENSOARG00000001269;ENSOARG00000001504;ENSOARG00000003352;ENSOARG00000003574;ENSOARG00000005227;ENSOARG00000005757;ENSOARG00000006322;ENSOARG00000007163;ENSOARG00000008868;ENSOARG00000009058;ENSOARG00000009238;ENSOARG00000009999;ENSOARG00000010130;ENSOARG00000010199;ENSOARG00000011859;ENSOARG00000012126;ENSOARG00000012667;ENSOARG00000014119;ENSOARG00000014239;ENSOARG00000014928;…	;STAR;;NFIL3;;;;;;;;;;;;;;;;;;;BAMBI;ANKRD1;ATF4;;;;;;IL1A;	0.197% (2/1016)	0.211577	0.67	NA	NA
Metabolic process	4	Metabolic process	9.5	GO:0051196	regulation of coenzyme metabolic process	Any process that modulates the frequency, rate or extent of the chemical reactions and pathways involving a coenzyme.	20% (1/5)	0.0252701	1.6	NA	NA	0% (0/5)	1	0	NA	NA	20% (1/5)	0.00424768	2.37	ENSOARG00000003501	NA
Metabolic process	4	Metabolic process	2.22	GO:0031323	regulation of cellular metabolic process	Any process that modulates the frequency, rate or extent of the chemical reactions and pathways by which individual cells transform chemical substances.	0.946% (31/3278)	5.03431e-05	4.3	ENSOARG00000001772;ENSOARG00000003352;ENSOARG00000003501;ENSOARG00000005631;ENSOARG00000006322;ENSOARG00000006432;ENSOARG00000007035;ENSOARG00000008183;ENSOARG00000009090;ENSOARG00000009999;ENSOARG00000010116;ENSOARG00000010130;ENSOARG00000010493;ENSOARG00000010913;ENSOARG00000011019;ENSOARG00000011356;ENSOARG00000011542;ENSOARG00000013088;ENSOARG00000014239;ENSOARG00000014623;ENSOARG00000015180;…	;NFIL3;;;;;;;;;;;;;;;;;;;BAMBI;;ANKRD1;;;;;;PRKAG3;;	2.441% (80/3278)	0.000172534	3.76	ENSOARG00000000072;ENSOARG00000000115;ENSOARG00000000986;ENSOARG00000001202;ENSOARG00000001269;ENSOARG00000001504;ENSOARG00000001772;ENSOARG00000003321;ENSOARG00000003352;ENSOARG00000003574;ENSOARG00000003659;ENSOARG00000003809;ENSOARG00000003850;ENSOARG00000004758;ENSOARG00000004783;ENSOARG00000005179;ENSOARG00000005227;ENSOARG00000005631;ENSOARG00000005728;ENSOARG00000005757;ENSOARG00000006322;…	;;;;STAR;;;;NFIL3;;;;;;;;;;;;;;;;ID3;;;;;;;;;;;;;;;;;;;;FURIN;;;;;;BAMBI;SERPINE1;;;ANKRD1;;;;ATF4;;;;;;;;;;;;;PRKAG3;;;;;;;IL1A;	0.183% (6/3278)	0.0296528	1.53	NA	NA
Metabolic process	4	Metabolic process	8.99	GO:0042762	regulation of sulfur metabolic process	Any process that modulates the frequency, rate or extent of the chemical reactions and pathways involving sulfur, the nonmetallic element sulfur or compounds that contain sulfur.	14.286% (1/7)	0.0352017	1.45	NA	NA	0% (0/7)	1	0	NA	NA	14.286% (1/7)	0.00594226	2.23	ENSOARG00000003501	NA
Metabolic process	4	Metabolic process	8.03	GO:0090207	regulation of triglyceride metabolic process	Any process that modulates the frequency, rate or extent of the chemical reactions and pathways involving triglyceride, any triester of glycerol.	0% (0/20)	1	0	NA	NA	15% (3/20)	0.0046749	2.33	ENSOARG00000001504;ENSOARG00000003850;ENSOARG00000005728	;;	5% (1/20)	0.0168947	1.77	NA	NA
Metabolic process	4	Metabolic process	8.73	GO:0090208	positive regulation of triglyceride metabolic process	Any process that increases the frequency, rate or extent of the chemical reactions and pathways involving triglyceride, any triester of glycerol.	0% (0/11)	1	0	NA	NA	9.091% (1/11)	0.174741	0.76	NA	NA	9.091% (1/11)	0.00932372	2.03	ENSOARG00000001504	NA
Metabolic process	4	Metabolic process	8.81	GO:0010866	regulation of triglyceride biosynthetic process	Any process that modulates the rate, frequency, or extent of triglyceride biosynthesis. Triglyceride biosynthesis is the collection of chemical reactions and pathways resulting in the formation of triglyceride, any triester of glycerol.	0% (0/11)	1	0	NA	NA	18.182% (2/11)	0.0147746	1.83	NA	NA	9.091% (1/11)	0.00932372	2.03	ENSOARG00000001504	NA
Metabolic process	4	Metabolic process	9.09	GO:0010867	positive regulation of triglyceride biosynthetic process	Any process that increases the rate, frequency, or extent of triglyceride biosynthesis. Triglyceride biosynthesis is the collection of chemical reactions and pathways resulting in the formation of triglyceride, any triester of glycerol.	0% (0/9)	1	0	NA	NA	11.111% (1/9)	0.145401	0.84	NA	NA	11.111% (1/9)	0.00763427	2.12	ENSOARG00000001504	NA
Metabolic process	4	Metabolic process	2.27	GO:0080090	regulation of primary metabolic process	Any process that modulates the frequency, rate or extent of the chemical reactions and pathways within a cell or an organism involving those compounds formed as a part of the normal anabolic and catabolic processes. These processes take place in most, if not all, cells of the organism.	1.012% (32/3163)	6.86637e-06	5.16	ENSOARG00000001772;ENSOARG00000002923;ENSOARG00000003352;ENSOARG00000003501;ENSOARG00000005631;ENSOARG00000006322;ENSOARG00000006432;ENSOARG00000007035;ENSOARG00000008183;ENSOARG00000009090;ENSOARG00000009999;ENSOARG00000010116;ENSOARG00000010130;ENSOARG00000010493;ENSOARG00000010913;ENSOARG00000011019;ENSOARG00000011356;ENSOARG00000011542;ENSOARG00000013088;ENSOARG00000014239;ENSOARG00000014623;…	;;NFIL3;;;;;;;;;;;;;;;;;;;BAMBI;;ANKRD1;;;;;;PRKAG3;;	2.498% (79/3163)	8.53001e-05	4.07	ENSOARG00000000072;ENSOARG00000000115;ENSOARG00000000986;ENSOARG00000001202;ENSOARG00000001269;ENSOARG00000001504;ENSOARG00000001772;ENSOARG00000003321;ENSOARG00000003352;ENSOARG00000003574;ENSOARG00000003659;ENSOARG00000003809;ENSOARG00000003850;ENSOARG00000004758;ENSOARG00000004783;ENSOARG00000005179;ENSOARG00000005227;ENSOARG00000005631;ENSOARG00000005728;ENSOARG00000005757;ENSOARG00000006322;…	;;;;STAR;;;;NFIL3;;;;;;;;;;;;;;;;ID3;;;;;;;;;;;;;;;;;;;FURIN;SERPINC1;;;;;;BAMBI;SERPINE1;;;;ANKRD1;;;;ATF4;;;;;;;;;;;PRKAG3;;;;;;;IL1A;	0.19% (6/3163)	0.0248332	1.6	NA	NA
Metabolic process	4	Metabolic process	6.42	GO:0006109	regulation of carbohydrate metabolic process	Any process that modulates the frequency, rate or extent of the chemical reactions and pathways involving carbohydrates.	1.053% (1/95)	0.386386	0.41	NA	NA	3.158% (3/95)	0.226673	0.64	NA	NA	2.105% (2/95)	0.00275772	2.56	ENSOARG00000003501;ENSOARG00000007154	;
Metabolic process	4	Metabolic process	6.64	GO:0010675	regulation of cellular carbohydrate metabolic process	Any process that modulates the rate, extent or frequency of the chemical reactions and pathways involving carbohydrates, any of a group of organic compounds based of the general formula Cx(H2O)y, as carried out by individual cells.	1.316% (1/76)	0.323185	0.49	NA	NA	2.632% (2/76)	0.379761	0.42	NA	NA	2.632% (2/76)	0.00177509	2.75	ENSOARG00000003501;ENSOARG00000007154	;
Metabolic process	4	Metabolic process	5.83	GO:0044262	cellular carbohydrate metabolic process	The chemical reactions and pathways involving carbohydrates, any of a group of organic compounds based of the general formula Cx(H2O)y, as carried out by individual cells.	1.25% (2/160)	0.196555	0.71	NA	NA	3.125% (5/160)	0.144246	0.84	NA	NA	1.25% (2/160)	0.00763367	2.12	ENSOARG00000003501;ENSOARG00000007154	;
Metabolic process	7	Cellular metabolic process	6.27	GO:0042180	cellular ketone metabolic process	The chemical reactions and pathways involving any of a class of organic compounds that contain the carbonyl group, CO, and in which the carbonyl group is bonded only to carbon atoms, as carried out by individual cells. The general formula for a ketone is RCOR, where R and R are alkyl or aryl groups.	0.971% (1/103)	0.41123	0.39	NA	NA	1.942% (2/103)	0.534937	0.27	NA	NA	1.942% (2/103)	0.00323296	2.49	ENSOARG00000001504;ENSOARG00000003501	;
Metabolic process	7	Cellular metabolic process	4.29	GO:0006082	organic acid metabolic process	The chemical reactions and pathways involving organic acids, any acidic compound containing carbon in covalent linkage.	0.769% (4/520)	0.273705	0.56	NA	NA	1.538% (8/520)	0.683584	0.17	NA	NA	0.577% (3/520)	0.00794273	2.1	ENSOARG00000001504;ENSOARG00000003501;ENSOARG00000007154	;;
Metabolic process	7	Cellular metabolic process	4.31	GO:0043436	oxoacid metabolic process	The chemical reactions and pathways involving any oxoacid; an oxoacid is a compound which contains oxygen, at least one other element, and at least one hydrogen bound to oxygen, and which produces a conjugate base by loss of positive hydrogen ion(s) (hydrons).	0.778% (4/514)	0.26685	0.57	NA	NA	1.556% (8/514)	0.670969	0.17	NA	NA	0.584% (3/514)	0.00769051	2.11	ENSOARG00000001504;ENSOARG00000003501;ENSOARG00000007154	;;
Metabolic process	7	Cellular metabolic process	5.36	GO:0006631	fatty acid metabolic process	The chemical reactions and pathways involving fatty acids, aliphatic monocarboxylic acids liberated from naturally occurring fats and oils by hydrolysis.	1.124% (2/178)	0.230297	0.64	NA	NA	1.124% (2/178)	0.81744	0.09	NA	NA	1.124% (2/178)	0.00937888	2.03	ENSOARG00000001504;ENSOARG00000003501	;
Metabolic process	7	Cellular metabolic process	6.8	GO:0006090	pyruvate metabolic process	The chemical reactions and pathways involving pyruvate, 2-oxopropanoate.	2.74% (2/73)	0.0533986	1.27	NA	NA	4.11% (3/73)	0.132376	0.88	NA	NA	2.74% (2/73)	0.00163899	2.79	ENSOARG00000003501;ENSOARG00000007154	;
Metabolic process	7	Cellular metabolic process	4.35	GO:0019752	carboxylic acid metabolic process	The chemical reactions and pathways involving carboxylic acids, any organic acid containing one or more carboxyl (COOH) groups or anions (COO-).	0.816% (4/490)	0.239817	0.62	NA	NA	1.633% (8/490)	0.617653	0.21	NA	NA	0.612% (3/490)	0.00673084	2.17	ENSOARG00000001504;ENSOARG00000003501;ENSOARG00000007154	;;
Metabolic process	7	Cellular metabolic process	4.96	GO:0032787	monocarboxylic acid metabolic process	The chemical reactions and pathways involving monocarboxylic acids, any organic acid containing one carboxyl (COOH) group or anion (COO-).	1.027% (3/292)	0.186643	0.73	NA	NA	2.055% (6/292)	0.393245	0.41	NA	NA	1.027% (3/292)	0.00154555	2.81	ENSOARG00000001504;ENSOARG00000003501;ENSOARG00000007154	;;
Metabolic process	7	Cellular metabolic process	2.15	GO:0034641	cellular nitrogen compound metabolic process	The chemical reactions and pathways involving various organic and inorganic nitrogenous compounds, as carried out by individual cells.	0.801% (30/3747)	0.00191772	2.72	ENSOARG00000001633;ENSOARG00000001772;ENSOARG00000003352;ENSOARG00000003501;ENSOARG00000003761;ENSOARG00000005631;ENSOARG00000006322;ENSOARG00000008183;ENSOARG00000009090;ENSOARG00000009999;ENSOARG00000010130;ENSOARG00000010493;ENSOARG00000010690;ENSOARG00000010913;ENSOARG00000011019;ENSOARG00000011356;ENSOARG00000013088;ENSOARG00000014239;ENSOARG00000014623;ENSOARG00000015180;ENSOARG00000015319;…	;;NFIL3;;;;;;;;;;;;;;;;;BAMBI;;ANKRD1;;;;;PRKAG3;;;	2.082% (78/3747)	0.0250907	1.6	NA	NA	0.133% (5/3747)	0.178835	0.75	NA	NA
Metabolic process	7	Cellular metabolic process	2.59	GO:0044271	cellular nitrogen compound biosynthetic process	The chemical reactions and pathways resulting in the formation of organic and inorganic nitrogenous compounds.	0.924% (25/2707)	0.000780224	3.11	ENSOARG00000001633;ENSOARG00000001772;ENSOARG00000003352;ENSOARG00000003501;ENSOARG00000003761;ENSOARG00000005631;ENSOARG00000006322;ENSOARG00000008183;ENSOARG00000009090;ENSOARG00000009999;ENSOARG00000010130;ENSOARG00000010493;ENSOARG00000010690;ENSOARG00000011356;ENSOARG00000013088;ENSOARG00000014239;ENSOARG00000014623;ENSOARG00000015180;ENSOARG00000015319;ENSOARG00000015908;ENSOARG00000016671;…	;;NFIL3;;;;;;;;;;;;;;;BAMBI;;ANKRD1;;;;;	2.401% (65/2707)	0.00169692	2.77	ENSOARG00000000072;ENSOARG00000000115;ENSOARG00000000986;ENSOARG00000001202;ENSOARG00000001504;ENSOARG00000001772;ENSOARG00000003321;ENSOARG00000003352;ENSOARG00000003574;ENSOARG00000003659;ENSOARG00000003809;ENSOARG00000003850;ENSOARG00000004758;ENSOARG00000004783;ENSOARG00000005227;ENSOARG00000005631;ENSOARG00000005757;ENSOARG00000006322;ENSOARG00000006720;ENSOARG00000007163;ENSOARG00000007318;…	;;;;;;;NFIL3;;;;;;;;;;;;;ID3;;;;;;;;;;;;;;;;;FURIN;;;;;;BAMBI;;;;ANKRD1;;ATF4;;;;;;;;;;;;;;IL1A;	0.148% (4/2707)	0.176853	0.75	NA	NA
Metabolic process	7	Cellular metabolic process	2.28	GO:0046483	heterocycle metabolic process	The chemical reactions and pathways involving heterocyclic compounds, those with a cyclic molecular structure and at least two different atoms in the ring (or rings).	0.806% (26/3224)	0.00472316	2.33	ENSOARG00000001633;ENSOARG00000001772;ENSOARG00000003352;ENSOARG00000003501;ENSOARG00000005631;ENSOARG00000006322;ENSOARG00000008183;ENSOARG00000009090;ENSOARG00000009999;ENSOARG00000010130;ENSOARG00000010493;ENSOARG00000010690;ENSOARG00000011019;ENSOARG00000011356;ENSOARG00000013088;ENSOARG00000014239;ENSOARG00000014623;ENSOARG00000015180;ENSOARG00000015319;ENSOARG00000015908;ENSOARG00000016671;…	;;NFIL3;;;;;;;;;;;;;;;BAMBI;;ANKRD1;;;;;PRKAG3;	2.202% (71/3224)	0.00951479	2.02	ENSOARG00000000072;ENSOARG00000000115;ENSOARG00000000557;ENSOARG00000000986;ENSOARG00000001202;ENSOARG00000001504;ENSOARG00000001772;ENSOARG00000003321;ENSOARG00000003352;ENSOARG00000003574;ENSOARG00000003659;ENSOARG00000003809;ENSOARG00000003850;ENSOARG00000004268;ENSOARG00000004783;ENSOARG00000005227;ENSOARG00000005631;ENSOARG00000005713;ENSOARG00000005757;ENSOARG00000006322;ENSOARG00000006733;…	;;;;;;;;NFIL3;;;;;;;;;;;;;;;ID3;;;;;;;;;;;;;;;;;;;;;;;BAMBI;;;;ANKRD1;;ATF4;;;;;;;;;;;PRKAG3;;;;;;IL1A;	0.155% (5/3224)	0.104683	0.98	NA	NA
Metabolic process	7	Cellular metabolic process	5.92	GO:0072593	reactive oxygen species metabolic process	The chemical reactions and pathways involving a reactive oxygen species, any molecules or ions formed by the incomplete one-electron reduction of oxygen. They contribute to the microbicidal activity of phagocytes, regulation of signal transduction and gene expression, and the oxidative damage to biopolymers.	2.055% (3/146)	0.0383136	1.42	NA	NA	2.055% (3/146)	0.464869	0.33	NA	NA	1.37% (2/146)	0.00639185	2.19	ENSOARG00000003501;ENSOARG00000007154	;
Metabolic process	7	Cellular metabolic process	2.77	GO:0018130	heterocycle biosynthetic process	The chemical reactions and pathways resulting in the formation of heterocyclic compounds, those with a cyclic molecular structure and at least two different atoms in the ring (or rings).	1.101% (24/2180)	6.51074e-05	4.19	ENSOARG00000001633;ENSOARG00000001772;ENSOARG00000003352;ENSOARG00000003501;ENSOARG00000005631;ENSOARG00000006322;ENSOARG00000008183;ENSOARG00000009090;ENSOARG00000009999;ENSOARG00000010130;ENSOARG00000010493;ENSOARG00000010690;ENSOARG00000011356;ENSOARG00000013088;ENSOARG00000014239;ENSOARG00000014623;ENSOARG00000015180;ENSOARG00000015319;ENSOARG00000015908;ENSOARG00000016671;ENSOARG00000017131;…	;;NFIL3;;;;;;;;;;;;;;BAMBI;;ANKRD1;;;;;	2.706% (59/2180)	0.000134067	3.87	ENSOARG00000000072;ENSOARG00000000115;ENSOARG00000000986;ENSOARG00000001202;ENSOARG00000001504;ENSOARG00000001772;ENSOARG00000003321;ENSOARG00000003352;ENSOARG00000003574;ENSOARG00000003659;ENSOARG00000003809;ENSOARG00000003850;ENSOARG00000004783;ENSOARG00000005227;ENSOARG00000005631;ENSOARG00000005757;ENSOARG00000006322;ENSOARG00000007163;ENSOARG00000007318;ENSOARG00000007713;ENSOARG00000008868;…	;;;;;;;NFIL3;;;;;;;;;;;ID3;;;;;;;;;;;;;;;;;;;;;BAMBI;;;ANKRD1;;ATF4;;;;;;;;;;;;;IL1A;	0.183% (4/2180)	0.0938103	1.03	NA	NA
Metabolic process	7	Cellular metabolic process	2.4	GO:0044249	cellular biosynthetic process	The chemical reactions and pathways resulting in the formation of substances, carried out by individual cells.	0.823% (27/3280)	0.00268351	2.57	ENSOARG00000001633;ENSOARG00000001772;ENSOARG00000003352;ENSOARG00000003501;ENSOARG00000003761;ENSOARG00000005631;ENSOARG00000006322;ENSOARG00000008183;ENSOARG00000009090;ENSOARG00000009999;ENSOARG00000010130;ENSOARG00000010493;ENSOARG00000010690;ENSOARG00000011053;ENSOARG00000011356;ENSOARG00000013088;ENSOARG00000014239;ENSOARG00000014623;ENSOARG00000015180;ENSOARG00000015319;ENSOARG00000015908;…	;;NFIL3;;;;;;;;;;;;;;;;BAMBI;;ANKRD1;;;;;PRKAG3;	2.256% (74/3280)	0.0040244	2.4	ENSOARG00000000072;ENSOARG00000000115;ENSOARG00000000986;ENSOARG00000001202;ENSOARG00000001269;ENSOARG00000001504;ENSOARG00000001772;ENSOARG00000003321;ENSOARG00000003352;ENSOARG00000003574;ENSOARG00000003659;ENSOARG00000003809;ENSOARG00000003850;ENSOARG00000004758;ENSOARG00000004783;ENSOARG00000005227;ENSOARG00000005631;ENSOARG00000005757;ENSOARG00000006322;ENSOARG00000006720;ENSOARG00000007163;…	;;;;STAR;;;;NFIL3;;;;;;;;;;;;;ID3;;;;;;;;;;;;;;;;;;FURIN;;;;;;;BAMBI;;;;ANKRD1;;;;ATF4;;;;;;;;;;PRKAG3;;;;;;;IL1A;;	0.122% (4/3280)	0.293649	0.53	NA	NA
Metabolic process	7	Cellular metabolic process	2.27	GO:0006725	cellular aromatic compound metabolic process	The chemical reactions and pathways involving aromatic compounds, any organic compound characterized by one or more planar rings, each of which contains conjugated double bonds and delocalized pi electrons, as carried out by individual cells.	0.803% (26/3238)	0.00503573	2.3	ENSOARG00000001633;ENSOARG00000001772;ENSOARG00000003352;ENSOARG00000003501;ENSOARG00000005631;ENSOARG00000006322;ENSOARG00000008183;ENSOARG00000009090;ENSOARG00000009999;ENSOARG00000010130;ENSOARG00000010493;ENSOARG00000010690;ENSOARG00000011019;ENSOARG00000011356;ENSOARG00000013088;ENSOARG00000014239;ENSOARG00000014623;ENSOARG00000015180;ENSOARG00000015319;ENSOARG00000015908;ENSOARG00000016671;…	;;NFIL3;;;;;;;;;;;;;;;BAMBI;;ANKRD1;;;;;PRKAG3;	2.193% (71/3238)	0.0105886	1.98	NA	NA	0.154% (5/3238)	0.106371	0.97	NA	NA
Metabolic process	7	Cellular metabolic process	2.77	GO:0019438	aromatic compound biosynthetic process	The chemical reactions and pathways resulting in the formation of aromatic compounds, any substance containing an aromatic carbon ring.	1.103% (24/2175)	6.26347e-05	4.2	ENSOARG00000001633;ENSOARG00000001772;ENSOARG00000003352;ENSOARG00000003501;ENSOARG00000005631;ENSOARG00000006322;ENSOARG00000008183;ENSOARG00000009090;ENSOARG00000009999;ENSOARG00000010130;ENSOARG00000010493;ENSOARG00000010690;ENSOARG00000011356;ENSOARG00000013088;ENSOARG00000014239;ENSOARG00000014623;ENSOARG00000015180;ENSOARG00000015319;ENSOARG00000015908;ENSOARG00000016671;ENSOARG00000017131;…	;;NFIL3;;;;;;;;;;;;;;BAMBI;;ANKRD1;;;;;	2.713% (59/2175)	0.000125507	3.9	ENSOARG00000000072;ENSOARG00000000115;ENSOARG00000000986;ENSOARG00000001202;ENSOARG00000001504;ENSOARG00000001772;ENSOARG00000003321;ENSOARG00000003352;ENSOARG00000003574;ENSOARG00000003659;ENSOARG00000003809;ENSOARG00000003850;ENSOARG00000004783;ENSOARG00000005227;ENSOARG00000005631;ENSOARG00000005757;ENSOARG00000006322;ENSOARG00000007163;ENSOARG00000007318;ENSOARG00000007713;ENSOARG00000008868;…	;;;;;;;NFIL3;;;;;;;;;;;ID3;;;;;;;;;;;;;;;;;;;;;BAMBI;;;ANKRD1;;ATF4;;;;;;;;;;;;;IL1A;	0.184% (4/2175)	0.093154	1.03	NA	NA
Metabolic process	7	Cellular metabolic process	8.65	GO:0008210	estrogen metabolic process	The chemical reactions and pathways involving estrogens, C18 steroid hormones that can stimulate the development of female sexual characteristics. Also found in plants.	18.182% (2/11)	0.001366	2.86	ENSOARG00000002923;ENSOARG00000009090	;	9.091% (1/11)	0.174741	0.76	NA	NA	0% (0/11)	1	0	NA	NA
Metabolic process	7	Cellular metabolic process	2.59	GO:0034645	cellular macromolecule biosynthetic process	The chemical reactions and pathways resulting in the formation of a macromolecule, any molecule of high relative molecular mass, the structure of which essentially comprises the multiple repetition of units derived, actually or conceptually, from molecules of low relative molecular mass, carried out by individual cells.	0.908% (25/2754)	0.00102339	2.99	ENSOARG00000001633;ENSOARG00000001772;ENSOARG00000003352;ENSOARG00000003761;ENSOARG00000005631;ENSOARG00000006322;ENSOARG00000008183;ENSOARG00000009090;ENSOARG00000009999;ENSOARG00000010130;ENSOARG00000010493;ENSOARG00000010690;ENSOARG00000011356;ENSOARG00000013088;ENSOARG00000014239;ENSOARG00000014623;ENSOARG00000015180;ENSOARG00000015319;ENSOARG00000015908;ENSOARG00000016671;ENSOARG00000017131;…	;;NFIL3;;;;;;;;;;;;;;BAMBI;;ANKRD1;;;;;PRKAG3;	2.324% (64/2754)	0.0043249	2.36	ENSOARG00000000072;ENSOARG00000000115;ENSOARG00000000986;ENSOARG00000001202;ENSOARG00000001504;ENSOARG00000001772;ENSOARG00000003321;ENSOARG00000003352;ENSOARG00000003574;ENSOARG00000003659;ENSOARG00000003809;ENSOARG00000004758;ENSOARG00000004783;ENSOARG00000005227;ENSOARG00000005631;ENSOARG00000005757;ENSOARG00000006322;ENSOARG00000006720;ENSOARG00000007163;ENSOARG00000007318;ENSOARG00000007713;…	;;;;;;;NFIL3;;;;;;;;;;;;ID3;;;;;;;;;;;;;;;;;;;;BAMBI;;;ANKRD1;;;ATF4;;;;;;;;;;PRKAG3;;;;;;IL1A;;	0.109% (3/2754)	0.428329	0.37	NA	NA
Metabolic process	7	Cellular metabolic process	1.76	GO:0044260	cellular macromolecule metabolic process	The chemical reactions and pathways involving macromolecules, any molecule of high relative molecular mass, the structure of which essentially comprises the multiple repetition of units derived, actually or conceptually, from molecules of low relative molecular mass, as carried out by individual cells.	0.695% (34/4893)	0.00983486	2.01	ENSOARG00000001633;ENSOARG00000001772;ENSOARG00000002923;ENSOARG00000003352;ENSOARG00000003761;ENSOARG00000005631;ENSOARG00000006322;ENSOARG00000006432;ENSOARG00000007035;ENSOARG00000008183;ENSOARG00000009090;ENSOARG00000009999;ENSOARG00000010116;ENSOARG00000010130;ENSOARG00000010493;ENSOARG00000010690;ENSOARG00000011019;ENSOARG00000011356;ENSOARG00000011542;ENSOARG00000013088;ENSOARG00000014239;…	;;;NFIL3;;;;;;;;;;;;;;;;;;PIM1;;BAMBI;;ANKRD1;;;;;;PRKAG3;;	1.839% (90/4893)	0.23386	0.63	NA	NA	0.082% (4/4893)	0.667269	0.18	NA	NA
Cellular communication	8	Cellular response to growth factor stimulus	5.81	GO:0090287	regulation of cellular response to growth factor stimulus	Any process that modulates the rate, frequency, or extent of a change in state or activity of a cell (in terms of movement, secretion, enzyme production, gene expression, etc.) as a result of a growth factor stimulus.	0.654% (1/153)	0.545588	0.26	NA	NA	3.268% (5/153)	0.126123	0.9	NA	NA	1.307% (2/153)	0.00699996	2.15	ENSOARG00000017135;ENSOARG00000018640	;
Cellular communication	8	Cellular response to growth factor stimulus	6.39	GO:0090288	negative regulation of cellular response to growth factor stimulus	Any process that decreases the rate, frequency, or extent of a change in state or activity of a cell (in terms of movement, secretion, enzyme production, gene expression, etc.) as a result of a growth factor stimulus.	1.19% (1/84)	0.350539	0.46	NA	NA	3.571% (3/84)	0.17775	0.75	NA	NA	2.381% (2/84)	0.00216355	2.66	ENSOARG00000017135;ENSOARG00000018640	;
Cellular communication	8	Cellular response to growth factor stimulus	8.99	GO:1902548	negative regulation of cellular response to vascular endothelial growth factor stimulus	NA	0% (0/7)	1	0	NA	NA	14.286% (1/7)	0.115024	0.94	NA	NA	14.286% (1/7)	0.00594226	2.23	ENSOARG00000017135	NA
Cellular communication	8	Cellular response to growth factor stimulus	6.8	GO:0017015	regulation of transforming growth factor beta receptor signaling pathway	Any process that modulates the frequency, rate or extent of activity of any TGF-beta receptor signaling pathway.	1.333% (1/75)	0.319688	0.5	NA	NA	5.333% (4/75)	0.0407738	1.39	NA	NA	2.667% (2/75)	0.00172914	2.76	ENSOARG00000017135;ENSOARG00000018640	;
Cellular communication	8	Cellular response to growth factor stimulus	7.28	GO:0030512	negative regulation of transforming growth factor beta receptor signaling pathway	Any process that stops, prevents, or reduces the frequency, rate or extent of any TGF-beta receptor signaling pathway.	2.083% (1/48)	0.218245	0.66	NA	NA	6.25% (3/48)	0.0499529	1.3	NA	NA	4.167% (2/48)	0.000711304	3.15	ENSOARG00000017135;ENSOARG00000018640	;
Cellular communication	8	Cellular response to growth factor stimulus	6.78	GO:1903844	regulation of cellular response to transforming growth factor beta stimulus	NA	1.333% (1/75)	0.319688	0.5	NA	NA	5.333% (4/75)	0.0407738	1.39	NA	NA	2.667% (2/75)	0.00172914	2.76	ENSOARG00000017135;ENSOARG00000018640	;
Cellular communication	8	Cellular response to growth factor stimulus	7.25	GO:1903845	negative regulation of cellular response to transforming growth factor beta stimulus	NA	2.083% (1/48)	0.218245	0.66	NA	NA	6.25% (3/48)	0.0499529	1.3	NA	NA	4.167% (2/48)	0.000711304	3.15	ENSOARG00000017135;ENSOARG00000018640	;
Cellular communication	8	Cellular response to growth factor stimulus	6.29	GO:0007179	transforming growth factor beta receptor signaling pathway	A series of molecular signals initiated by the binding of an extracellular ligand to a transforming growth factor beta receptor on the surface of a target cell, and ending with regulation of a downstream cellular process, e.g. transcription.	1.724% (2/116)	0.118234	0.93	NA	NA	4.31% (5/116)	0.0507004	1.29	NA	NA	1.724% (2/116)	0.00408152	2.39	ENSOARG00000017135;ENSOARG00000018640	;
Cellular communication	8	Cellular response to growth factor stimulus	6.07	GO:0071560	cellular response to transforming growth factor beta stimulus	Any process that results in a change in state or activity of a cell (in terms of movement, secretion, enzyme production, gene expression, etc.) as a result of a transforming growth factor beta stimulus.	2.256% (3/133)	0.0302627	1.52	NA	NA	4.511% (6/133)	0.0278697	1.55	NA	NA	2.256% (3/133)	0.000154449	3.81	ENSOARG00000015908;ENSOARG00000017135;ENSOARG00000018640	ANKRD1;;
Cellular communication	9	Signal transduction	8.46	GO:0071875	adrenergic receptor signaling pathway	A series of molecular signals generated as a consequence of an adrenergic receptor binding to one of its physiological ligands.	15.385% (2/13)	0.0019246	2.72	ENSOARG00000013772;ENSOARG00000016593	;	7.692% (1/13)	0.203078	0.69	NA	NA	0% (0/13)	1	0	NA	NA
Cellular communication	9	Signal transduction	9.5	GO:0071880	adenylate cyclase-activating adrenergic receptor signaling pathway	The series of molecular signals generated as a consequence of an adrenergic receptor binding to its physiological ligand, where the pathway proceeds with activation of adenylyl cyclase and a subsequent increase in the concentration of cyclic AMP (cAMP).	40% (2/5)	0.000253295	3.6	ENSOARG00000013772;ENSOARG00000016593	;	20% (1/5)	0.0835739	1.08	NA	NA	0% (0/5)	1	0	NA	NA
Cellular communication	9	Signal transduction	3.4	GO:0035556	intracellular signal transduction	The process in which a signal is passed on to downstream components within the cell, which become activated themselves to further propagate the signal and finally trigger a change in the function or state of the cell.	1.005% (14/1393)	0.00861177	2.06	ENSOARG00000006322;ENSOARG00000006432;ENSOARG00000007035;ENSOARG00000008183;ENSOARG00000009090;ENSOARG00000009999;ENSOARG00000010493;ENSOARG00000011356;ENSOARG00000011542;ENSOARG00000013772;ENSOARG00000014239;ENSOARG00000015908;ENSOARG00000016593;ENSOARG00000020312	;;;;;;;;;;;ANKRD1;;	2.154% (30/1393)	0.118556	0.93	NA	NA	0.287% (4/1393)	0.0217948	1.66	NA	NA
Cellular communication	9	Signal transduction	6.51	GO:0072331	signal transduction by p53 class mediator	An intracellular signaling process that is induced by the cell cycle regulator phosphoprotein p53 or an equivalent protein.	1.176% (1/85)	0.353881	0.45	NA	NA	2.353% (2/85)	0.434265	0.36	NA	NA	2.353% (2/85)	0.0022147	2.65	ENSOARG00000007154;ENSOARG00000015908	;ANKRD1
Cellular communication	9	Signal transduction	4.39	GO:0007167	enzyme linked receptor protein signaling pathway	Any series of molecular signals initiated by the binding of an extracellular ligand to a receptor on the surface of the target cell, where the receptor possesses catalytic activity or is closely associated with an enzyme such as a protein kinase, and ending with regulation of a downstream cellular process, e.g. transcription.	1.417% (7/494)	0.0122763	1.91	NA	NA	1.822% (9/494)	0.485642	0.31	NA	NA	1.012% (5/494)	2.34646e-05	4.63	ENSOARG00000001504;ENSOARG00000003501;ENSOARG00000017135;ENSOARG00000018640;ENSOARG00000020658	;;;;
Cellular communication	9	Signal transduction	5.05	GO:0007169	transmembrane receptor protein tyrosine kinase signaling pathway	A series of molecular signals initiated by the binding of an extracellular ligand to a receptor on the surface of the target cell where the receptor possesses tyrosine kinase activity, and ending with regulation of a downstream cellular process, e.g. transcription.	1.303% (4/307)	0.0710261	1.15	NA	NA	0.977% (3/307)	0.904552	0.04	NA	NA	1.303% (4/307)	7.81213e-05	4.11	ENSOARG00000001504;ENSOARG00000003501;ENSOARG00000017135;ENSOARG00000020658	;;;
Cellular communication	9	Signal transduction	6.6	GO:0007259	receptor signaling pathway via JAK-STAT	Any process in which STAT proteins (Signal Transducers and Activators of Transcription) and JAK (Janus Activated Kinase) proteins convey a signal to trigger a change in the activity or state of a cell. The receptor signaling pathway via JAK-STAT begins with activation of a receptor and proceeeds through STAT protein activation by members of the JAK family of tyrosine kinases. STAT proteins dimeri…	6.667% (4/60)	0.000239334	3.62	ENSOARG00000006322;ENSOARG00000009090;ENSOARG00000011019;ENSOARG00000011356	;;;	8.333% (5/60)	0.00371329	2.43	ENSOARG00000006322;ENSOARG00000009090;ENSOARG00000011019;ENSOARG00000011356;ENSOARG00000020422	;;;;	0% (0/60)	1	0	NA	NA
Cellular communication	9	Signal transduction	6.56	GO:0097696	receptor signaling pathway via STAT	An intracellular signal transduction process in which STAT proteins (Signal Transducers and Activators of Transcription) convey a signal to trigger a change in the activity or state of a cell. The STAT cascade begins with receptor activation followed by activation of STAT proteins by kinases. It proceeds through STA dimerization and subsequent nuclear translocation of STAT proteins, and ends with…	6.349% (4/63)	0.000289067	3.54	ENSOARG00000006322;ENSOARG00000009090;ENSOARG00000011019;ENSOARG00000011356	;;;	7.937% (5/63)	0.00458457	2.34	ENSOARG00000006322;ENSOARG00000009090;ENSOARG00000011019;ENSOARG00000011356;ENSOARG00000020422	;;;;	0% (0/63)	1	0	NA	NA
Cellular communication	9	Signal transduction	6.33	GO:0007219	Notch signaling pathway	A series of molecular signals initiated by the binding of an extracellular ligand to the receptor Notch on the surface of a target cell, and ending with regulation of a downstream cellular process, e.g. transcription.	2.222% (2/90)	0.0770814	1.11	NA	NA	6.667% (6/90)	0.00462714	2.33	ENSOARG00000003820;ENSOARG00000007690;ENSOARG00000010857;ENSOARG00000020312;ENSOARG00000020422;ENSOARG00000020487	;;;;;	0% (0/90)	1	0	NA	NA
Cellular communication	9	Signal transduction	2.19	GO:0007165	signal transduction	The cellular process in which a signal is conveyed to trigger a change in the activity or state of a cell. Signal transduction begins with reception of a signal (e.g. a ligand binding to a receptor or receptor activation by a stimulus such as light), or for signal transduction in the absence of ligand, signal-withdrawal or the activity of a constitutively active receptor. Signal transduction ends…	0.87% (24/2759)	0.00261179	2.58	ENSOARG00000001865;ENSOARG00000002923;ENSOARG00000003501;ENSOARG00000003820;ENSOARG00000006322;ENSOARG00000006432;ENSOARG00000007035;ENSOARG00000008183;ENSOARG00000009090;ENSOARG00000009999;ENSOARG00000010493;ENSOARG00000011019;ENSOARG00000011356;ENSOARG00000011542;ENSOARG00000013772;ENSOARG00000014239;ENSOARG00000014623;ENSOARG00000015180;ENSOARG00000015908;ENSOARG00000016593;ENSOARG00000019002;…	;;;;;;;;;;;;;;;;;BAMBI;ANKRD1;;;;;	2.066% (57/2759)	0.070085	1.15	NA	NA	0.29% (8/2759)	0.000147061	3.83	ENSOARG00000001504;ENSOARG00000003501;ENSOARG00000007154;ENSOARG00000015908;ENSOARG00000017135;ENSOARG00000018640;ENSOARG00000019441;ENSOARG00000020658	;;;ANKRD1;;;RHOB;
Cellular communication	9	Signal transduction	3.27	GO:0007166	cell surface receptor signaling pathway	A series of molecular signals initiated by activation of a receptor on the surface of a cell. The pathway begins with binding of an extracellular ligand to a cell surface receptor, or for receptors that signal in the absence of a ligand, by ligand-withdrawal or the activity of a constitutively active receptor. The pathway ends with regulation of a downstream cellular process, e.g. transcription.	1.125% (15/1333)	0.00213528	2.67	ENSOARG00000002923;ENSOARG00000003501;ENSOARG00000003820;ENSOARG00000006322;ENSOARG00000008183;ENSOARG00000009090;ENSOARG00000009999;ENSOARG00000010493;ENSOARG00000011019;ENSOARG00000011356;ENSOARG00000011542;ENSOARG00000014239;ENSOARG00000015180;ENSOARG00000020312;ENSOARG00000020658	;;;;;;;;;;;;BAMBI;;	1.875% (25/1333)	0.364146	0.44	NA	NA	0.375% (5/1333)	0.00256209	2.59	ENSOARG00000001504;ENSOARG00000003501;ENSOARG00000017135;ENSOARG00000018640;ENSOARG00000020658	;;;;
Cellular communication	9	Signal transduction	8.89	GO:0051386	regulation of neurotrophin TRK receptor signaling pathway	Any process that modulates the frequency, rate or extent of the neurotrophin TRK receptor signaling pathway.	0% (0/10)	1	0	NA	NA	10% (1/10)	0.160198	0.8	NA	NA	10% (1/10)	0.00847932	2.07	ENSOARG00000017135	NA
Cellular communication	9	Signal transduction	8.73	GO:0040037	negative regulation of fibroblast growth factor receptor signaling pathway	Any process that stops, prevents, or reduces the frequency, rate or extent of fibroblast growth factor receptor signaling pathway activity.	0% (0/11)	1	0	NA	NA	9.091% (1/11)	0.174741	0.76	NA	NA	9.091% (1/11)	0.00932372	2.03	ENSOARG00000017135	NA
Cellular communication	9	Signal transduction	9.09	GO:1900747	negative regulation of vascular endothelial growth factor signaling pathway	NA	0% (0/6)	1	0	NA	NA	16.667% (1/6)	0.0994357	1	NA	NA	16.667% (1/6)	0.00509529	2.29	ENSOARG00000017135	NA
Cellular communication	9	Signal transduction	4.2	GO:0009968	negative regulation of signal transduction	Any process that stops, prevents, or reduces the frequency, rate or extent of signal transduction.	1.295% (9/695)	0.008008	2.1	ENSOARG00000006322;ENSOARG00000006432;ENSOARG00000007035;ENSOARG00000008183;ENSOARG00000010493;ENSOARG00000014623;ENSOARG00000015180;ENSOARG00000016593;ENSOARG00000020312	;;;;;;BAMBI;;	2.014% (14/695)	0.316345	0.5	NA	NA	0.432% (3/695)	0.0175909	1.75	NA	NA
Cellular communication	9	Signal transduction	8.07	GO:0045746	negative regulation of Notch signaling pathway	Any process that stops, prevents, or reduces the frequency, rate or extent of the Notch signaling pathway.	5.556% (1/18)	0.0880759	1.06	NA	NA	16.667% (3/18)	0.00343223	2.46	ENSOARG00000010857;ENSOARG00000020312;ENSOARG00000020487	;;	0% (0/18)	1	0	NA	NA
Cellular communication	9	Signal transduction	5.79	GO:0090092	regulation of transmembrane receptor protein serine/threonine kinase signaling pathway	Any process that modulates the rate, frequency, or extent of the series of molecular signals generated as a consequence of a transmembrane receptor serine/threonine kinase binding to its physiological ligand.	0.763% (1/131)	0.490652	0.31	NA	NA	3.817% (5/131)	0.0768992	1.11	NA	NA	1.527% (2/131)	0.00517608	2.29	ENSOARG00000017135;ENSOARG00000018640	;
Cellular communication	9	Signal transduction	6.47	GO:0090101	negative regulation of transmembrane receptor protein serine/threonine kinase signaling pathway	Any process that decreases the rate, frequency, or extent of the series of molecular signals generated as a consequence of a transmembrane receptor serine/threonine kinase binding to its physiological ligand.	1.471% (1/68)	0.294702	0.53	NA	NA	4.412% (3/68)	0.11331	0.95	NA	NA	2.941% (2/68)	0.00142385	2.85	ENSOARG00000017135;ENSOARG00000018640	;
Cellular communication	9	Signal transduction	9.09	GO:0043517	positive regulation of DNA damage response, signal transduction by p53 class mediator	Any process that activates, maintains or increases the rate of the cascade of processes induced by the cell cycle regulator phosphoprotein p53, or an equivalent protein, in response to the detection of DNA damage.	11.111% (1/9)	0.045034	1.35	NA	NA	11.111% (1/9)	0.145401	0.84	NA	NA	11.111% (1/9)	0.00763427	2.12	ENSOARG00000015908	ANKRD1
Cellular communication	9	Signal transduction	7.27	GO:0046427	positive regulation of receptor signaling pathway via JAK-STAT	Any process that activates or increases the frequency, rate or extent of the JAK-STAT signaling pathway activity.	9.677% (3/31)	0.000510919	3.29	ENSOARG00000006322;ENSOARG00000009090;ENSOARG00000011019	;;	12.903% (4/31)	0.00189284	2.72	ENSOARG00000006322;ENSOARG00000009090;ENSOARG00000011019;ENSOARG00000020422	;;;	0% (0/31)	1	0	NA	NA
Cellular communication	9	Signal transduction	7.2	GO:1904894	positive regulation of receptor signaling pathway via STAT	NA	8.824% (3/34)	0.000672847	3.17	ENSOARG00000006322;ENSOARG00000009090;ENSOARG00000011019	;;	11.765% (4/34)	0.00267963	2.57	ENSOARG00000006322;ENSOARG00000009090;ENSOARG00000011019;ENSOARG00000020422	;;;	0% (0/34)	1	0	NA	NA
Cellular communication	9	Signal transduction	7.13	GO:0008593	regulation of Notch signaling pathway	Any process that modulates the frequency, rate or extent of the Notch signaling pathway.	2.381% (1/42)	0.193761	0.71	NA	NA	9.524% (4/42)	0.00581023	2.24	ENSOARG00000010857;ENSOARG00000020312;ENSOARG00000020422;ENSOARG00000020487	;;;	0% (0/42)	1	0	NA	NA
Cellular communication	9	Signal transduction	6.77	GO:0046425	regulation of receptor signaling pathway via JAK-STAT	Any process that modulates the frequency, rate or extent of receptor signaling via JAK-STAT.	7.547% (4/53)	0.000147567	3.83	ENSOARG00000006322;ENSOARG00000009090;ENSOARG00000011019;ENSOARG00000011356	;;;	9.434% (5/53)	0.00215	2.67	ENSOARG00000006322;ENSOARG00000009090;ENSOARG00000011019;ENSOARG00000011356;ENSOARG00000020422	;;;;	0% (0/53)	1	0	NA	NA
Cellular communication	9	Signal transduction	6.73	GO:1904892	regulation of receptor signaling pathway via STAT	NA	7.143% (4/56)	0.000183009	3.74	ENSOARG00000006322;ENSOARG00000009090;ENSOARG00000011019;ENSOARG00000011356	;;;	8.929% (5/56)	0.00274514	2.56	ENSOARG00000006322;ENSOARG00000009090;ENSOARG00000011019;ENSOARG00000011356;ENSOARG00000020422	;;;;	0% (0/56)	1	0	NA	NA
Cellular communication	10	Response to stimulus	6.61	GO:0009267	cellular response to starvation	Any process that results in a change in state or activity of a cell (in terms of movement, secretion, enzyme production, gene expression, etc.) as a result of deprivation of nourishment.	3.571% (3/84)	0.00895413	2.05	ENSOARG00000003501;ENSOARG00000010493;ENSOARG00000017131	;;	4.762% (4/84)	0.057554	1.24	NA	NA	2.381% (2/84)	0.00216355	2.66	ENSOARG00000001504;ENSOARG00000003501	;
Cellular communication	10	Response to stimulus	6.23	GO:0031668	cellular response to extracellular stimulus	Any process that results in a change in state or activity of a cell (in terms of movement, secretion, enzyme production, gene expression, etc.) as a result of an extracellular stimulus.	2.439% (3/123)	0.0247536	1.61	NA	NA	4.065% (5/123)	0.0621568	1.21	NA	NA	1.626% (2/123)	0.00457707	2.34	ENSOARG00000001504;ENSOARG00000003501	;
Cellular communication	10	Response to stimulus	6.36	GO:0031669	cellular response to nutrient levels	Any process that results in a change in state or activity of a cell (in terms of movement, secretion, enzyme production, gene expression, etc.) as a result of a stimulus reflecting the presence, absence, or concentration of nutrients.	2.83% (3/106)	0.0167621	1.78	NA	NA	3.774% (4/106)	0.111541	0.95	NA	NA	1.887% (2/106)	0.00342044	2.47	ENSOARG00000001504;ENSOARG00000003501	;
Cellular communication	10	Response to stimulus	3.56	GO:0033554	cellular response to stress	Any process that results in a change in state or activity of a cell (in terms of movement, secretion, enzyme production, gene expression, etc.) as a result of a stimulus indicating the organism is under stress. The stress is usually, but not necessarily, exogenous (e.g. temperature, humidity, ionizing radiation).	1.018% (11/1081)	0.0189274	1.72	NA	NA	2.405% (26/1081)	0.0519122	1.28	NA	NA	0.463% (5/1081)	0.000978469	3.01	ENSOARG00000001504;ENSOARG00000003501;ENSOARG00000007154;ENSOARG00000015908;ENSOARG00000019441	;;;ANKRD1;RHOB
Cellular communication	10	Response to stimulus	8.73	GO:0071501	cellular response to sterol depletion	Any process that results in a change in state or activity of a cell (in terms of movement, secretion, enzyme production, gene expression, etc.) as a result of a stimulus indicating deprivation of sterols. Sterols are a group of steroids characterized by the presence of one or more hydroxyl groups and a hydrocarbon side-chain in the molecule.	0% (0/11)	1	0	NA	NA	9.091% (1/11)	0.174741	0.76	NA	NA	9.091% (1/11)	0.00932372	2.03	ENSOARG00000001504	NA
Cellular communication	10	Response to stimulus	5.89	GO:0071214	cellular response to abiotic stimulus	Any process that results in a change in state or activity of a cell (in terms of movement, secretion, enzyme production, gene expression, etc.) as a result of an abiotic (non-living) stimulus.	1.235% (2/162)	0.200274	0.7	NA	NA	2.469% (4/162)	0.307874	0.51	NA	NA	1.235% (2/162)	0.00781939	2.11	ENSOARG00000015908;ENSOARG00000019441	ANKRD1;RHOB
Cellular communication	10	Response to stimulus	1.86	GO:0051716	cellular response to stimulus	Any process that results in a change in state or activity of a cell (in terms of movement, secretion, enzyme production, gene expression, etc.) as a result of a stimulus. The process begins with detection of the stimulus by a cell and ends with a change in state or activity or the cell.	0.773% (28/3624)	0.00572358	2.24	ENSOARG00000001865;ENSOARG00000002923;ENSOARG00000003352;ENSOARG00000003501;ENSOARG00000003820;ENSOARG00000006322;ENSOARG00000006432;ENSOARG00000007035;ENSOARG00000008183;ENSOARG00000009090;ENSOARG00000009999;ENSOARG00000010493;ENSOARG00000011019;ENSOARG00000011356;ENSOARG00000011542;ENSOARG00000013772;ENSOARG00000014239;ENSOARG00000014623;ENSOARG00000015180;ENSOARG00000015908;ENSOARG00000016593;…	;;NFIL3;;;;;;;;;;;;;;;;BAMBI;ANKRD1;;;;;;;;	2.097% (76/3624)	0.0232253	1.63	NA	NA	0.221% (8/3624)	0.00118267	2.93	ENSOARG00000001504;ENSOARG00000003501;ENSOARG00000007154;ENSOARG00000015908;ENSOARG00000017135;ENSOARG00000018640;ENSOARG00000019441;ENSOARG00000020658	;;;ANKRD1;;;RHOB;
Cellular communication	10	Response to stimulus	5.89	GO:0104004	cellular response to environmental stimulus	Any process that results in a change in state or activity of a cell (in terms of movement, secretion, enzyme production, gene expression, etc.) as a result of an environmental stimulus.	1.235% (2/162)	0.200274	0.7	NA	NA	2.469% (4/162)	0.307874	0.51	NA	NA	1.235% (2/162)	0.00781939	2.11	ENSOARG00000015908;ENSOARG00000019441	ANKRD1;RHOB
Cellular communication	10	Response to stimulus	4.14	GO:0009607	response to biotic stimulus	Any process that results in a change in state or activity of a cell or an organism (in terms of movement, secretion, enzyme production, gene expression, etc.) as a result of a biotic stimulus, a stimulus caused or produced by a living organism.	0.494% (3/607)	0.606189	0.22	NA	NA	1.812% (11/607)	0.481717	0.32	NA	NA	0.659% (4/607)	0.00107266	2.97	ENSOARG00000004189;ENSOARG00000007154;ENSOARG00000015908;ENSOARG00000020658	;;ANKRD1;
Cellular communication	10	Response to stimulus	6.29	GO:0071216	cellular response to biotic stimulus	Any process that results in a change in state or activity of a cell (in terms of movement, secretion, enzyme production, gene expression, etc.) as a result of a biotic stimulus, a stimulus caused or produced by a living organism.	2.752% (3/109)	0.0180468	1.74	NA	NA	4.587% (5/109)	0.0405953	1.39	NA	NA	1.835% (2/109)	0.00361294	2.44	ENSOARG00000015908;ENSOARG00000020658	ANKRD1;
Cellular communication	10	Response to stimulus	4.18	GO:0009719	response to endogenous stimulus	Any process that results in a change in state or activity of a cell or an organism (in terms of movement, secretion, enzyme production, gene expression, etc.) as a result of a stimulus arising within the organism.	1.218% (8/657)	0.0175118	1.76	NA	NA	2.588% (17/657)	0.0624959	1.2	NA	NA	0.913% (6/657)	4.01192e-06	5.4	ENSOARG00000001504;ENSOARG00000003501;ENSOARG00000007154;ENSOARG00000015908;ENSOARG00000017135;ENSOARG00000018640	;;;ANKRD1;;
Cellular communication	10	Response to stimulus	4.29	GO:0071495	cellular response to endogenous stimulus	Any process that results in a change in state or activity of a cell (in terms of movement, secretion, enzyme production, gene expression, etc.) as a result of a stimulus arising within the organism.	1.311% (8/610)	0.0115917	1.94	NA	NA	2.623% (16/610)	0.063136	1.2	NA	NA	0.984% (6/610)	2.59651e-06	5.59	ENSOARG00000001504;ENSOARG00000003501;ENSOARG00000007154;ENSOARG00000015908;ENSOARG00000017135;ENSOARG00000018640	;;;ANKRD1;;
Cellular communication	10	Response to stimulus	4.62	GO:0009628	response to abiotic stimulus	Any process that results in a change in state or activity of a cell or an organism (in terms of movement, secretion, enzyme production, gene expression, etc.) as a result of an abiotic (not derived from living organisms) stimulus.	0.849% (4/471)	0.21894	0.66	NA	NA	2.548% (12/471)	0.116047	0.94	NA	NA	0.637% (3/471)	0.00602597	2.22	ENSOARG00000007154;ENSOARG00000015908;ENSOARG00000019441	;ANKRD1;RHOB
Cellular communication	10	Response to stimulus	1.5	GO:0050896	response to stimulus	Any process that results in a change in state or activity of a cell or an organism (in terms of movement, secretion, enzyme production, gene expression, etc.) as a result of a stimulus. The process begins with detection of the stimulus and ends with a change in state or activity or the cell or organism.	0.746% (32/4290)	0.00414397	2.38	ENSOARG00000001772;ENSOARG00000001865;ENSOARG00000002923;ENSOARG00000003352;ENSOARG00000003501;ENSOARG00000003820;ENSOARG00000005117;ENSOARG00000006322;ENSOARG00000006432;ENSOARG00000007035;ENSOARG00000008183;ENSOARG00000009090;ENSOARG00000009999;ENSOARG00000010493;ENSOARG00000011019;ENSOARG00000011356;ENSOARG00000011542;ENSOARG00000013772;ENSOARG00000014239;ENSOARG00000014623;ENSOARG00000015180;…	;;;NFIL3;;;;;;;;;;;;;;;;;BAMBI;ANKRD1;;;;;;;PRKAG3;;;	2.075% (89/4290)	0.015546	1.81	NA	NA	0.21% (9/4290)	0.000295335	3.53	ENSOARG00000001504;ENSOARG00000003501;ENSOARG00000004189;ENSOARG00000007154;ENSOARG00000015908;ENSOARG00000017135;ENSOARG00000018640;ENSOARG00000019441;ENSOARG00000020658	;;;;ANKRD1;;;RHOB;
Cellular communication	10	Response to stimulus	2.89	GO:0006950	response to stress	Any process that results in a change in state or activity of a cell or an organism (in terms of movement, secretion, enzyme production, gene expression, etc.) as a result of a disturbance in organismal or cellular homeostasis, usually, but not necessarily, exogenous (e.g. temperature, humidity, ionizing radiation).	0.749% (14/1869)	0.0828023	1.08	NA	NA	2.14% (40/1869)	0.0831617	1.08	NA	NA	0.375% (7/1869)	0.000137263	3.86	ENSOARG00000001504;ENSOARG00000003501;ENSOARG00000004189;ENSOARG00000007154;ENSOARG00000015908;ENSOARG00000019441;ENSOARG00000020658	;;;;ANKRD1;RHOB;
Cellular communication	10	Response to stimulus	6.53	GO:0042594	response to starvation	Any process that results in a change in state or activity of a cell or an organism (in terms of movement, secretion, enzyme production, gene expression, etc.) as a result of a starvation stimulus, deprivation of nourishment.	3.371% (3/89)	0.0104832	1.98	NA	NA	4.494% (4/89)	0.0682503	1.17	NA	NA	2.247% (2/89)	0.00242506	2.62	ENSOARG00000001504;ENSOARG00000003501	;
Cellular communication	10	Response to stimulus	5.89	GO:0031667	response to nutrient levels	Any process that results in a change in state or activity of a cell or an organism (in terms of movement, secretion, enzyme production, gene expression, etc.) as a result of a stimulus reflecting the presence, absence, or concentration of nutrients.	2.649% (4/151)	0.00725747	2.14	ENSOARG00000003501;ENSOARG00000010493;ENSOARG00000013772;ENSOARG00000017131	;;;	2.649% (4/151)	0.265286	0.58	NA	NA	1.325% (2/151)	0.00682359	2.17	ENSOARG00000001504;ENSOARG00000003501	;
Cellular communication	10	Response to stimulus	5.8	GO:0009991	response to extracellular stimulus	Any process that results in a change in state or activity of a cell or an organism (in terms of movement, secretion, enzyme production, gene expression, etc.) as a result of an extracellular stimulus.	2.367% (4/169)	0.0106929	1.97	NA	NA	2.959% (5/169)	0.169085	0.77	NA	NA	1.183% (2/169)	0.00848561	2.07	ENSOARG00000001504;ENSOARG00000003501	;
Cellular communication	10	Response to stimulus	6.72	GO:0009612	response to mechanical stimulus	Any process that results in a change in state or activity of a cell or an organism (in terms of movement, secretion, enzyme production, gene expression, etc.) as a result of a mechanical stimulus.	4.167% (3/72)	0.00585028	2.23	ENSOARG00000001772;ENSOARG00000011356;ENSOARG00000015908	;;ANKRD1	8.333% (6/72)	0.00149862	2.82	ENSOARG00000001772;ENSOARG00000002467;ENSOARG00000008297;ENSOARG00000010396;ENSOARG00000011356;ENSOARG00000015908	;;;;;ANKRD1	1.389% (1/72)	0.0596395	1.22	NA	NA
Cellular communication	10	Response to stimulus	8.73	GO:0010996	response to auditory stimulus	Any process that results in a change in state or activity of a cell or an organism (in terms of movement, secretion, enzyme production, gene expression, etc.) as a result of an auditory stimulus.	11.111% (1/9)	0.045034	1.35	NA	NA	22.222% (2/9)	0.0098928	2	ENSOARG00000001772;ENSOARG00000008297	;	0% (0/9)	1	0	NA	NA
Cellular communication	10	Response to stimulus	6.02	GO:0071496	cellular response to external stimulus	Any process that results in a change in state or activity of a cell (in terms of movement, secretion, enzyme production, gene expression, etc.) as a result of an external stimulus.	3.205% (5/156)	0.00115575	2.94	ENSOARG00000003501;ENSOARG00000010493;ENSOARG00000011356;ENSOARG00000015908;ENSOARG00000017131	;;;ANKRD1;	5.128% (8/156)	0.00568336	2.25	ENSOARG00000000072;ENSOARG00000001504;ENSOARG00000005619;ENSOARG00000010396;ENSOARG00000011356;ENSOARG00000015908;ENSOARG00000016775;ENSOARG00000017131	;;;;;ANKRD1;ATF4;	1.923% (3/156)	0.00024762	3.61	ENSOARG00000001504;ENSOARG00000003501;ENSOARG00000015908	;;ANKRD1
Cellular communication	10	Response to stimulus	3.39	GO:0009605	response to external stimulus	Any process that results in a change in state or activity of a cell or an organism (in terms of movement, secretion, enzyme production, gene expression, etc.) as a result of an external stimulus.	0.864% (10/1157)	0.0654467	1.18	NA	NA	2.334% (27/1157)	0.0650152	1.19	NA	NA	0.432% (5/1157)	0.00133982	2.87	ENSOARG00000001504;ENSOARG00000003501;ENSOARG00000004189;ENSOARG00000007154;ENSOARG00000015908	;;;;ANKRD1
Cellular communication	11	Response to chemical	5.79	GO:1901652	response to peptide	NA	1.183% (2/169)	0.213356	0.67	NA	NA	1.183% (2/169)	0.794208	0.1	NA	NA	1.183% (2/169)	0.00848561	2.07	ENSOARG00000001504;ENSOARG00000003501	;
Cellular communication	11	Response to chemical	6.17	GO:0032868	response to insulin	Any process that results in a change in state or activity of a cell or an organism (in terms of movement, secretion, enzyme production, gene expression, etc.) as a result of an insulin stimulus. Insulin is a polypeptide hormone produced by the islets of Langerhans of the pancreas in mammals, and by the homologous organs of other organisms.	0.901% (1/111)	0.435086	0.36	NA	NA	0.901% (1/111)	0.857348	0.07	NA	NA	1.802% (2/111)	0.00374406	2.43	ENSOARG00000001504;ENSOARG00000003501	;
Cellular communication	11	Response to chemical	5.97	GO:0043434	response to peptide hormone	Any process that results in a change in state or activity of a cell or an organism (in terms of movement, secretion, enzyme production, gene expression, etc.) as a result of a peptide hormone stimulus. A peptide hormone is any of a class of peptides that are secreted into the blood stream and have endocrine functions in living animals.	1.515% (2/132)	0.145756	0.84	NA	NA	1.515% (2/132)	0.669817	0.17	NA	NA	1.515% (2/132)	0.00525339	2.28	ENSOARG00000001504;ENSOARG00000003501	;
Cellular communication	11	Response to chemical	6.9	GO:0008286	insulin receptor signaling pathway	The series of molecular signals generated as a consequence of the insulin receptor binding to insulin.	1.587% (1/63)	0.276305	0.56	NA	NA	1.587% (1/63)	0.668028	0.18	NA	NA	3.175% (2/63)	0.00122341	2.91	ENSOARG00000001504;ENSOARG00000003501	;
Cellular communication	11	Response to chemical	6.03	GO:1901653	cellular response to peptide	NA	1.46% (2/137)	0.154617	0.81	NA	NA	1.46% (2/137)	0.689606	0.16	NA	NA	1.46% (2/137)	0.00564799	2.25	ENSOARG00000001504;ENSOARG00000003501	;
Cellular communication	11	Response to chemical	6.38	GO:0032869	cellular response to insulin stimulus	Any process that results in a change in state or activity of a cell (in terms of movement, secretion, enzyme production, gene expression, etc.) as a result of an insulin stimulus. Insulin is a polypeptide hormone produced by the islets of Langerhans of the pancreas in mammals, and by the homologous organs of other organisms.	1.075% (1/93)	0.380016	0.42	NA	NA	1.075% (1/93)	0.804099	0.09	NA	NA	2.151% (2/93)	0.00264456	2.58	ENSOARG00000001504;ENSOARG00000003501	;
Cellular communication	11	Response to chemical	6.18	GO:0071375	cellular response to peptide hormone stimulus	Any process that results in a change in state or activity of a cell (in terms of movement, secretion, enzyme production, gene expression, etc.) as a result of a peptide hormone stimulus. A peptide hormone is any of a class of peptides that are secreted into the blood stream and have endocrine functions in living animals.	1.802% (2/111)	0.109937	0.96	NA	NA	1.802% (2/111)	0.575607	0.24	NA	NA	1.802% (2/111)	0.00374406	2.43	ENSOARG00000001504;ENSOARG00000003501	;
Cellular communication	11	Response to chemical	9.09	GO:0046688	response to copper ion	Any process that results in a change in state or activity of a cell or an organism (in terms of movement, secretion, enzyme production, gene expression, etc.) as a result of a copper ion stimulus.	0% (0/8)	1	0	NA	NA	25% (2/8)	0.00778245	2.11	ENSOARG00000009056;ENSOARG00000020877	ATP7B;IL1A	0% (0/8)	1	0	NA	NA
Cellular communication	11	Response to chemical	4.3	GO:1901700	response to oxygen-containing compound	NA	1.118% (7/626)	0.0388297	1.41	NA	NA	2.716% (17/626)	0.0432312	1.36	NA	NA	0.799% (5/626)	7.37378e-05	4.13	ENSOARG00000001504;ENSOARG00000003501;ENSOARG00000007154;ENSOARG00000015908;ENSOARG00000019441	;;;ANKRD1;RHOB
Cellular communication	11	Response to chemical	2.78	GO:0042221	response to chemical	Any process that results in a change in state or activity of a cell or an organism (in terms of movement, secretion, enzyme production, gene expression, etc.) as a result of a chemical stimulus.	0.798% (15/1880)	0.0456004	1.34	NA	NA	2.181% (41/1880)	0.0629041	1.2	NA	NA	0.372% (7/1880)	0.000142722	3.85	ENSOARG00000001504;ENSOARG00000003501;ENSOARG00000007154;ENSOARG00000015908;ENSOARG00000017135;ENSOARG00000018640;ENSOARG00000019441	;;;ANKRD1;;;RHOB
Cellular communication	11	Response to chemical	4.94	GO:0042493	response to drug	Any process that results in a change in state or activity of a cell or an organism (in terms of movement, secretion, enzyme production, gene expression, etc.) as a result of a drug stimulus. A drug is a substance used in the diagnosis, treatment or prevention of a disease.	0.923% (3/325)	0.230339	0.64	NA	NA	2.462% (8/325)	0.201534	0.7	NA	NA	0.923% (3/325)	0.00210306	2.68	ENSOARG00000007154;ENSOARG00000015908;ENSOARG00000019441	;ANKRD1;RHOB
Cellular communication	11	Response to chemical	5.08	GO:0009725	response to hormone	Any process that results in a change in state or activity of a cell or an organism (in terms of movement, secretion, enzyme production, gene expression, etc.) as a result of a hormone stimulus.	1.034% (3/290)	0.184071	0.74	NA	NA	2.414% (7/290)	0.236967	0.63	NA	NA	1.034% (3/290)	0.00151521	2.82	ENSOARG00000001504;ENSOARG00000003501;ENSOARG00000007154	;;
Cellular communication	11	Response to chemical	5.28	GO:0032870	cellular response to hormone stimulus	Any process that results in a change in state or activity of a cell (in terms of movement, secretion, enzyme production, gene expression, etc.) as a result of a hormone stimulus.	1.195% (3/251)	0.136184	0.87	NA	NA	2.39% (6/251)	0.268044	0.57	NA	NA	1.195% (3/251)	0.000997462	3	ENSOARG00000001504;ENSOARG00000003501;ENSOARG00000007154	;;
Cellular communication	11	Response to chemical	3.3	GO:0010033	response to organic substance	Any process that results in a change in state or activity of a cell or an organism (in terms of movement, secretion, enzyme production, gene expression, etc.) as a result of an organic substance stimulus.	0.95% (13/1369)	0.0180697	1.74	NA	NA	2.264% (31/1369)	0.0687426	1.16	NA	NA	0.438% (6/1369)	0.000275401	3.56	ENSOARG00000001504;ENSOARG00000003501;ENSOARG00000007154;ENSOARG00000015908;ENSOARG00000017135;ENSOARG00000018640	;;;ANKRD1;;
Cellular communication	11	Response to chemical	5.12	GO:0033993	response to lipid	Any process that results in a change in state or activity of a cell or an organism (in terms of movement, secretion, enzyme production, gene expression, etc.) as a result of a lipid stimulus.	1.286% (4/311)	0.0737313	1.13	NA	NA	3.215% (10/311)	0.0437613	1.36	NA	NA	0.965% (3/311)	0.00185323	2.73	ENSOARG00000003501;ENSOARG00000007154;ENSOARG00000015908	;;ANKRD1
Cellular communication	11	Response to chemical	4.85	GO:0070848	response to growth factor	Any process that results in a change in state or activity of a cell or an organism (in terms of movement, secretion, enzyme production, gene expression, etc.) as a result of a growth factor stimulus.	1.18% (4/339)	0.0941159	1.03	NA	NA	2.36% (8/339)	0.233709	0.63	NA	NA	0.885% (3/339)	0.00237323	2.62	ENSOARG00000015908;ENSOARG00000017135;ENSOARG00000018640	ANKRD1;;
Cellular communication	11	Response to chemical	6.03	GO:0071559	response to transforming growth factor beta	Any process that results in a change in state or activity of a cell or an organism (in terms of movement, secretion, enzyme production, gene expression, etc.) as a result of a transforming growth factor beta stimulus.	2.174% (3/138)	0.0332409	1.48	NA	NA	4.348% (6/138)	0.0325769	1.49	NA	NA	2.174% (3/138)	0.000172305	3.76	ENSOARG00000015908;ENSOARG00000017135;ENSOARG00000018640	ANKRD1;;
Cellular communication	11	Response to chemical	9.09	GO:0071548	response to dexamethasone	Any process that results in a change in state or activity of a cell or an organism (in terms of movement, secretion, enzyme production, gene expression, etc.) as a result of a dexamethasone stimulus.	0% (0/8)	1	0	NA	NA	12.5% (1/8)	0.130345	0.88	NA	NA	12.5% (1/8)	0.00678858	2.17	ENSOARG00000007154	NA
Cellular communication	11	Response to chemical	9.21	GO:0071549	cellular response to dexamethasone stimulus	Any process that results in a change in state or activity of a cell (in terms of movement, secretion, enzyme production, gene expression, etc.) as a result of a dexamethasone stimulus.	0% (0/7)	1	0	NA	NA	14.286% (1/7)	0.115024	0.94	NA	NA	14.286% (1/7)	0.00594226	2.23	ENSOARG00000007154	NA
Cellular communication	11	Response to chemical	5.47	GO:0071396	cellular response to lipid	Any process that results in a change in state or activity of a cell (in terms of movement, secretion, enzyme production, gene expression, etc.) as a result of a lipid stimulus.	1.717% (4/233)	0.0307578	1.51	NA	NA	3.863% (9/233)	0.0199466	1.7	NA	NA	1.288% (3/233)	0.000803348	3.1	ENSOARG00000003501;ENSOARG00000007154;ENSOARG00000015908	;;ANKRD1
Cellular communication	11	Response to chemical	3.57	GO:0071310	cellular response to organic substance	Any process that results in a change in state or activity of a cell (in terms of movement, secretion, enzyme production, gene expression, etc.) as a result of an organic substance stimulus.	1.135% (13/1145)	0.00419383	2.38	ENSOARG00000002923;ENSOARG00000003352;ENSOARG00000003501;ENSOARG00000008183;ENSOARG00000009090;ENSOARG00000009999;ENSOARG00000010493;ENSOARG00000011542;ENSOARG00000014623;ENSOARG00000015180;ENSOARG00000015908;ENSOARG00000016671;ENSOARG00000017214	;NFIL3;;;;;;;;BAMBI;ANKRD1;;	2.445% (28/1145)	0.0370869	1.43	NA	NA	0.524% (6/1145)	9.99173e-05	4	ENSOARG00000001504;ENSOARG00000003501;ENSOARG00000007154;ENSOARG00000015908;ENSOARG00000017135;ENSOARG00000018640	;;;ANKRD1;;
Cellular communication	11	Response to chemical	4.88	GO:0071363	cellular response to growth factor stimulus	Any process that results in a change in state or activity of a cell (in terms of movement, secretion, enzyme production, gene expression, etc.) as a result of a growth factor stimulus.	1.22% (4/328)	0.0858099	1.07	NA	NA	2.439% (8/328)	0.208271	0.68	NA	NA	0.915% (3/328)	0.00215922	2.67	ENSOARG00000015908;ENSOARG00000017135;ENSOARG00000018640	ANKRD1;;
Cellular communication	11	Response to chemical	4.64	GO:1901701	cellular response to oxygen-containing compound	NA	1.446% (7/484)	0.0110531	1.96	NA	NA	2.893% (14/484)	0.0412093	1.39	NA	NA	1.033% (5/484)	2.12443e-05	4.67	ENSOARG00000001504;ENSOARG00000003501;ENSOARG00000007154;ENSOARG00000015908;ENSOARG00000019441	;;;ANKRD1;RHOB
Cellular communication	11	Response to chemical	5.84	GO:0035690	cellular response to drug	Any process that results in a change in state or activity of a cell (in terms of movement, secretion, enzyme production, gene expression, etc.) as a result of a drug stimulus. A drug is a substance used in the diagnosis, treatment or prevention of a disease.	1.29% (2/155)	0.187301	0.73	NA	NA	3.871% (6/155)	0.0523191	1.28	NA	NA	1.935% (3/155)	0.000242962	3.61	ENSOARG00000007154;ENSOARG00000015908;ENSOARG00000019441	;ANKRD1;RHOB
Cellular communication	11	Response to chemical	3.25	GO:0070887	cellular response to chemical stimulus	Any process that results in a change in state or activity of a cell (in terms of movement, secretion, enzyme production, gene expression, etc.) as a result of a chemical stimulus.	0.887% (13/1466)	0.0301743	1.52	NA	NA	2.251% (33/1466)	0.0653753	1.18	NA	NA	0.477% (7/1466)	2.70011e-05	4.57	ENSOARG00000001504;ENSOARG00000003501;ENSOARG00000007154;ENSOARG00000015908;ENSOARG00000017135;ENSOARG00000018640;ENSOARG00000019441	;;;ANKRD1;;;RHOB
Structure and regulation development	12	Developmental process	8.2	GO:0048745	smooth muscle tissue development	The process whose specific outcome is the progression of smooth muscle over time, from its formation to the mature structure.	11.111% (2/18)	0.00371398	2.43	ENSOARG00000001772;ENSOARG00000002923	;	11.111% (2/18)	0.0379793	1.42	NA	NA	0% (0/18)	1	0	NA	NA
Structure and regulation development	12	Developmental process	5.4	GO:0014706	striated muscle tissue development	The process whose specific outcome is the progression of a striated muscle over time, from its formation to the mature structure. Striated muscle contain fibers that are divided by transverse bands into striations, and cardiac and skeletal muscle are types of striated muscle. Skeletal muscle myoblasts fuse to form myotubes and eventually multinucleated muscle fibers. The fusion of cardiac cells i…	3.261% (6/184)	0.000329673	3.48	ENSOARG00000001772;ENSOARG00000010493;ENSOARG00000014623;ENSOARG00000015908;ENSOARG00000017214;ENSOARG00000018096	;;;ANKRD1;;	5.978% (11/184)	0.00034759	3.46	ENSOARG00000001772;ENSOARG00000005757;ENSOARG00000007082;ENSOARG00000014119;ENSOARG00000014928;ENSOARG00000015369;ENSOARG00000015908;ENSOARG00000017214;ENSOARG00000017581;ENSOARG00000018096;ENSOARG00000021130	;;;;;;ANKRD1;;;;	0.543% (1/184)	0.146141	0.84	NA	NA
Structure and regulation development	12	Developmental process	5.33	GO:0060537	muscle tissue development	The progression of muscle tissue over time, from its initial formation to its mature state. Muscle tissue is a contractile tissue made up of actin and myosin fibers.	3.571% (7/196)	5.7081e-05	4.24	ENSOARG00000001772;ENSOARG00000002923;ENSOARG00000010493;ENSOARG00000014623;ENSOARG00000015908;ENSOARG00000017214;ENSOARG00000018096	;;;;ANKRD1;;	5.612% (11/196)	0.000593506	3.23	ENSOARG00000001772;ENSOARG00000005757;ENSOARG00000007082;ENSOARG00000014119;ENSOARG00000014928;ENSOARG00000015369;ENSOARG00000015908;ENSOARG00000017214;ENSOARG00000017581;ENSOARG00000018096;ENSOARG00000021130	;;;;;;ANKRD1;;;;	0.51% (1/196)	0.154976	0.81	NA	NA
Structure and regulation development	12	Developmental process	4.52	GO:0048729	tissue morphogenesis	The process in which the anatomical structures of a tissue are generated and organized.	0.882% (3/340)	0.250835	0.6	NA	NA	3.235% (11/340)	0.0340921	1.47	NA	NA	0.882% (3/340)	0.00239332	2.62	ENSOARG00000015908;ENSOARG00000017135;ENSOARG00000019441	ANKRD1;;RHOB
Structure and regulation development	12	Developmental process	3.27	GO:0009888	tissue development	The process whose specific outcome is the progression of a tissue over time, from its formation to the mature structure.	1.364% (13/953)	0.000797989	3.1	ENSOARG00000001772;ENSOARG00000002923;ENSOARG00000006322;ENSOARG00000009090;ENSOARG00000010493;ENSOARG00000014623;ENSOARG00000015180;ENSOARG00000015908;ENSOARG00000016593;ENSOARG00000017131;ENSOARG00000017214;ENSOARG00000018096;ENSOARG00000020658	;;;;;;BAMBI;ANKRD1;;;;;	3.673% (35/953)	1.385e-05	4.86	ENSOARG00000001772;ENSOARG00000001813;ENSOARG00000005227;ENSOARG00000005757;ENSOARG00000006322;ENSOARG00000007082;ENSOARG00000007318;ENSOARG00000007493;ENSOARG00000007690;ENSOARG00000007713;ENSOARG00000008576;ENSOARG00000008597;ENSOARG00000009090;ENSOARG00000010885;ENSOARG00000013487;ENSOARG00000014119;ENSOARG00000014928;ENSOARG00000015180;ENSOARG00000015262;ENSOARG00000015369;ENSOARG00000015908;…	;;;;;;ID3;;;;;;;;;;;BAMBI;SERPINE1;;ANKRD1;;ATF4;;;;;;;;;;;;	0.42% (4/953)	0.00570062	2.24	ENSOARG00000015908;ENSOARG00000017135;ENSOARG00000019441;ENSOARG00000020658	ANKRD1;;RHOB;
Structure and regulation development	12	Developmental process	3.91	GO:0060429	epithelium development	The process whose specific outcome is the progression of an epithelium over time, from its formation to the mature structure. An epithelium is a tissue that covers the internal or external surfaces of an anatomical structure.	0.696% (4/575)	0.337744	0.47	NA	NA	3.304% (19/575)	0.00501055	2.3	ENSOARG00000001772;ENSOARG00000001813;ENSOARG00000005757;ENSOARG00000006322;ENSOARG00000007318;ENSOARG00000007690;ENSOARG00000008576;ENSOARG00000013487;ENSOARG00000014119;ENSOARG00000015262;ENSOARG00000016775;ENSOARG00000017135;ENSOARG00000017581;ENSOARG00000018254;ENSOARG00000019612;ENSOARG00000020422;ENSOARG00000020537;ENSOARG00000020658;ENSOARG00000021130	;;;;ID3;;;;;SERPINE1;ATF4;;;;;;;;	0.522% (3/575)	0.0104901	1.98	NA	NA
Structure and regulation development	12	Developmental process	1.67	GO:0032502	developmental process	A biological process whose specific outcome is the progression of an integrated living unit: an anatomical structure (which may be a subcellular structure, cell, tissue, or organ), or organism over time from an initial condition to a later condition.	0.811% (24/2959)	0.00691215	2.16	ENSOARG00000001772;ENSOARG00000001865;ENSOARG00000002923;ENSOARG00000003352;ENSOARG00000003820;ENSOARG00000005631;ENSOARG00000006322;ENSOARG00000008183;ENSOARG00000009090;ENSOARG00000010493;ENSOARG00000011019;ENSOARG00000011356;ENSOARG00000013772;ENSOARG00000014239;ENSOARG00000014623;ENSOARG00000015180;ENSOARG00000015908;ENSOARG00000016593;ENSOARG00000017131;ENSOARG00000017214;ENSOARG00000017752;…	;;;NFIL3;;;;;;;;;;;;BAMBI;ANKRD1;;;;;;;	2.366% (70/2959)	0.00152816	2.82	ENSOARG00000000072;ENSOARG00000001504;ENSOARG00000001772;ENSOARG00000001813;ENSOARG00000001865;ENSOARG00000003352;ENSOARG00000003472;ENSOARG00000003820;ENSOARG00000003850;ENSOARG00000004758;ENSOARG00000004783;ENSOARG00000005179;ENSOARG00000005227;ENSOARG00000005631;ENSOARG00000005728;ENSOARG00000005757;ENSOARG00000006322;ENSOARG00000007082;ENSOARG00000007163;ENSOARG00000007318;ENSOARG00000007493;…	;;;;;NFIL3;;;;;;;;;;;;;;ID3;;;;ARL4A;;;;;;;;;;;;;;;FURIN;;;;;;BAMBI;;SERPINE1;;ANKRD1;;;ATF4;;;;;;;;;;;;;;;IL1A;;;	0.169% (5/2959)	0.0757927	1.12	NA	NA
Structure and regulation development	12	Developmental process	6.57	GO:0098727	maintenance of cell number	Any process by which the numbers of cells of a particular type or in a tissue are maintained.	3.614% (3/83)	0.00866524	2.06	ENSOARG00000005631;ENSOARG00000006322;ENSOARG00000017131	;;	4.819% (4/83)	0.0555314	1.26	NA	NA	0% (0/83)	1	0	NA	NA
Structure and regulation development	12	Developmental process	4.8	GO:0061061	muscle structure development	The progression of a muscle structure over time, from its formation to its mature state. Muscle structures are contractile cells, tissues or organs that are found in multicellular organisms.	2.649% (8/302)	0.000133462	3.87	ENSOARG00000001772;ENSOARG00000006322;ENSOARG00000010493;ENSOARG00000014239;ENSOARG00000014623;ENSOARG00000015908;ENSOARG00000017214;ENSOARG00000018096	;;;;;ANKRD1;;	4.967% (15/302)	0.000235511	3.63	ENSOARG00000001772;ENSOARG00000005757;ENSOARG00000006322;ENSOARG00000007082;ENSOARG00000007318;ENSOARG00000014119;ENSOARG00000014239;ENSOARG00000014928;ENSOARG00000015369;ENSOARG00000015908;ENSOARG00000017214;ENSOARG00000017581;ENSOARG00000018096;ENSOARG00000020422;ENSOARG00000021130	;;;;ID3;;;;;ANKRD1;;;;;	0.331% (1/302)	0.229555	0.64	NA	NA
Structure and regulation development	12	Developmental process	7.01	GO:0060021	roof of mouth development	The biological process whose specific outcome is the progression of the roof of the mouth from an initial condition to its mature state. This process begins with the formation of the structure and ends with the mature structure. The roof of the mouth is the partition that separates the nasal and oral cavities.	5.556% (3/54)	0.00259533	2.59	ENSOARG00000002923;ENSOARG00000014623;ENSOARG00000018096	;;	3.704% (2/54)	0.239753	0.62	NA	NA	0% (0/54)	1	0	NA	NA
Structure and regulation development	12	Developmental process	2.88	GO:0009653	anatomical structure morphogenesis	The process in which anatomical structures are generated and organized. Morphogenesis pertains to the creation of form.	0.811% (11/1357)	0.0784096	1.11	NA	NA	2.653% (36/1357)	0.00542135	2.27	ENSOARG00000001772;ENSOARG00000001865;ENSOARG00000003472;ENSOARG00000003850;ENSOARG00000005757;ENSOARG00000006322;ENSOARG00000007318;ENSOARG00000007713;ENSOARG00000008576;ENSOARG00000009090;ENSOARG00000010199;ENSOARG00000010885;ENSOARG00000011340;ENSOARG00000011356;ENSOARG00000012667;ENSOARG00000012778;ENSOARG00000013487;ENSOARG00000014119;ENSOARG00000014239;ENSOARG00000014976;ENSOARG00000015180;…	;;;;;;ID3;;;;;;;;;FURIN;;;;;BAMBI;SERPINE1;ANKRD1;ATF4;;;;;;;;;;IL1A;;	0.221% (3/1357)	0.0976988	1.01	NA	NA
Structure and regulation development	12	Developmental process	1.77	GO:0048856	anatomical structure development	The biological process whose specific outcome is the progression of an anatomical structure from an initial condition to its mature state. This process begins with the formation of the structure and ends with the mature structure, whatever form that may be including its natural destruction. An anatomical structure is any biological entity that occupies space and is distinguished from its surround…	0.803% (22/2741)	0.012096	1.92	NA	NA	2.335% (64/2741)	0.00384752	2.41	ENSOARG00000000072;ENSOARG00000001772;ENSOARG00000001813;ENSOARG00000001865;ENSOARG00000003352;ENSOARG00000003472;ENSOARG00000003820;ENSOARG00000003850;ENSOARG00000004758;ENSOARG00000005179;ENSOARG00000005227;ENSOARG00000005757;ENSOARG00000006322;ENSOARG00000007082;ENSOARG00000007163;ENSOARG00000007318;ENSOARG00000007493;ENSOARG00000007690;ENSOARG00000007713;ENSOARG00000008297;ENSOARG00000008576;…	;;;;NFIL3;;;;;;;;;;;ID3;;;;;;;;;;;;;;;;;FURIN;;;;;;BAMBI;;SERPINE1;;ANKRD1;;;ATF4;;;;;;;;;;;;;;;IL1A;;;	0.146% (4/2741)	0.183096	0.74	NA	NA
Structure and regulation development	13	Anatomical structure development	9.09	GO:0003159	morphogenesis of an endothelium	The process in which the anatomical structure of an endothelium is generated and organized. Endothelium refers to the layer of cells lining blood vessels, lymphatics, the heart, and serous cavities, and is derived from bone marrow or mesoderm. Corneal endothelium is a special case, derived from neural crest cells.	0% (0/9)	1	0	NA	NA	0% (0/9)	1	0	NA	NA	11.111% (1/9)	0.00763427	2.12	ENSOARG00000019441	RHOB
Structure and regulation development	13	Anatomical structure development	9.09	GO:0061154	endothelial tube morphogenesis	The process in which the anatomical structures of a tube are generated and organized from an endothelium. Endothelium refers to the layer of cells lining blood vessels, lymphatics, the heart, and serous cavities, and is derived from bone marrow or mesoderm. Corneal endothelium is a special case, derived from neural crest cells.	0% (0/9)	1	0	NA	NA	0% (0/9)	1	0	NA	NA	11.111% (1/9)	0.00763427	2.12	ENSOARG00000019441	RHOB
Structure and regulation development	13	Anatomical structure development	9.5	GO:0060449	bud elongation involved in lung branching	The process in which a bud in the lung grows out from the point where it is formed.	0% (0/5)	1	0	NA	NA	20% (1/5)	0.0835739	1.08	NA	NA	20% (1/5)	0.00424768	2.37	ENSOARG00000017135	NA
Structure and regulation development	13	Anatomical structure development	7.63	GO:0048286	lung alveolus development	The process whose specific outcome is the progression of the alveolus over time, from its formation to the mature structure. The alveolus is a sac for holding air in the lungs; formed by the terminal dilation of air passageways.	10% (3/30)	0.000463143	3.33	ENSOARG00000001772;ENSOARG00000006322;ENSOARG00000014623	;;	6.667% (2/30)	0.0944856	1.02	NA	NA	0% (0/30)	1	0	NA	NA
Structure and regulation development	13	Anatomical structure development	7.01	GO:0060425	lung morphogenesis	The process in which the anatomical structures of the lung are generated and organized.	8.571% (3/35)	0.000733279	3.13	ENSOARG00000001772;ENSOARG00000006322;ENSOARG00000014623	;;	11.429% (4/35)	0.00298506	2.53	ENSOARG00000001772;ENSOARG00000005757;ENSOARG00000006322;ENSOARG00000017135	;;;	2.857% (1/35)	0.0293987	1.53	NA	NA
Structure and regulation development	13	Anatomical structure development	8.11	GO:0072202	cell differentiation involved in metanephros development	The process in which relatively unspecialized cells acquire specialized structural and/or functional features that characterize the cells of the metanephros as it progresses from its formation to the mature state.	12.5% (2/16)	0.00293202	2.53	ENSOARG00000006322;ENSOARG00000014623	;	6.25% (1/16)	0.24378	0.61	NA	NA	0% (0/16)	1	0	NA	NA
Structure and regulation development	13	Anatomical structure development	7.83	GO:0003338	metanephros morphogenesis	The process in which the anatomical structures of the metanephros are generated and organized.	7.692% (1/13)	0.0644044	1.19	NA	NA	23.077% (3/13)	0.00128198	2.89	ENSOARG00000006322;ENSOARG00000018254;ENSOARG00000020422	;;	0% (0/13)	1	0	NA	NA
Structure and regulation development	13	Anatomical structure development	7.58	GO:0072210	metanephric nephron development	The process whose specific outcome is the progression of a nephron in the metanephros over time, from its formation to the mature structure. A nephron is the functional unit of the kidney.	10% (2/20)	0.00458211	2.34	ENSOARG00000006322;ENSOARG00000014623	;	10% (2/20)	0.0461183	1.34	NA	NA	0% (0/20)	1	0	NA	NA
Structure and regulation development	13	Anatomical structure development	6.43	GO:0001656	metanephros development	The process whose specific outcome is the progression of the metanephros over time, from its formation to the mature structure. In mammals, the metanephros is the excretory organ of the fetus, which develops into the mature kidney and is formed from the rear portion of the nephrogenic cord. The metanephros is an endocrine and metabolic organ that filters the blood and excretes the end products of…	4.545% (2/44)	0.0211024	1.68	NA	NA	11.364% (5/44)	0.000922176	3.04	ENSOARG00000006322;ENSOARG00000007318;ENSOARG00000018254;ENSOARG00000020422;ENSOARG00000021130	;ID3;;;	0% (0/44)	1	0	NA	NA
Structure and regulation development	13	Anatomical structure development	5.13	GO:0048608	reproductive structure development	The reproductive developmental process whose specific outcome is the progression of structures that will be used in the process of creating new individuals from one or more parents, from their formation to the mature structures.	1.429% (3/210)	0.0916958	1.04	NA	NA	4.762% (10/210)	0.00352729	2.45	ENSOARG00000000072;ENSOARG00000001813;ENSOARG00000005227;ENSOARG00000006322;ENSOARG00000007163;ENSOARG00000007493;ENSOARG00000014119;ENSOARG00000014928;ENSOARG00000020422;ENSOARG00000021130	;;;;;;;;;	0% (0/210)	1	0	NA	NA
Structure and regulation development	13	Anatomical structure development	8.81	GO:0060712	spongiotrophoblast layer development	The process in which the spongiotrophoblast layer of the placenta progresses from its formation to its mature state.	12.5% (1/8)	0.0401302	1.4	NA	NA	25% (2/8)	0.00778245	2.11	ENSOARG00000005227;ENSOARG00000006322	;	0% (0/8)	1	0	NA	NA
Structure and regulation development	13	Anatomical structure development	6.45	GO:0046661	male sex differentiation	The establishment of the sex of a male organism by physical differentiation.	0% (0/67)	1	0	NA	NA	7.463% (5/67)	0.00596047	2.22	ENSOARG00000001813;ENSOARG00000007163;ENSOARG00000007493;ENSOARG00000014119;ENSOARG00000021130	;;;;	0% (0/67)	1	0	NA	NA
Structure and regulation development	13	Anatomical structure development	8.81	GO:0060008	Sertoli cell differentiation	The process in which a relatively unspecialized cell acquires specialized structural and/or functional features of a Sertoli cell. A Sertoli cell is a supporting cell projecting inward from the basement membrane of seminiferous tubules.	0% (0/8)	1	0	NA	NA	25% (2/8)	0.00778245	2.11	ENSOARG00000001813;ENSOARG00000014119	;	0% (0/8)	1	0	NA	NA
Structure and regulation development	13	Anatomical structure development	5.64	GO:0007517	muscle organ development	The process whose specific outcome is the progression of the muscle over time, from its formation to the mature structure. The muscle is an organ consisting of a tissue made up of various elongated cells that are specialized to contract and thus to produce movement and mechanical work.	4.516% (7/155)	1.25893e-05	4.9	ENSOARG00000001772;ENSOARG00000006322;ENSOARG00000010493;ENSOARG00000014623;ENSOARG00000015908;ENSOARG00000017214;ENSOARG00000018096	;;;;ANKRD1;;	5.806% (9/155)	0.0014692	2.83	ENSOARG00000001772;ENSOARG00000006322;ENSOARG00000007082;ENSOARG00000014928;ENSOARG00000015369;ENSOARG00000015908;ENSOARG00000017214;ENSOARG00000018096;ENSOARG00000021130	;;;;;ANKRD1;;;	0.645% (1/155)	0.124451	0.91	NA	NA
Structure and regulation development	13	Anatomical structure development	6.31	GO:0060538	skeletal muscle organ development	The progression of a skeletal muscle organ over time from its initial formation to its mature state. A skeletal muscle organ includes the skeletal muscle tissue and its associated connective tissue.	6.742% (6/89)	5.58869e-06	5.25	ENSOARG00000001772;ENSOARG00000010493;ENSOARG00000014623;ENSOARG00000015908;ENSOARG00000017214;ENSOARG00000018096	;;;ANKRD1;;	7.865% (7/89)	0.000862984	3.06	ENSOARG00000001772;ENSOARG00000007082;ENSOARG00000015369;ENSOARG00000015908;ENSOARG00000017214;ENSOARG00000018096;ENSOARG00000021130	;;;ANKRD1;;;	1.124% (1/89)	0.0732509	1.14	NA	NA
Structure and regulation development	13	Anatomical structure development	6.35	GO:0007519	skeletal muscle tissue development	The developmental sequence of events leading to the formation of adult skeletal muscle tissue. The main events are: the fusion of myoblasts to form myotubes that increase in size by further fusion to them of myoblasts, the formation of myofibrils within their cytoplasm and the establishment of functional neuromuscular junctions with motor neurons. At this stage they can be regarded as mature musc…	6.977% (6/86)	4.57483e-06	5.34	ENSOARG00000001772;ENSOARG00000010493;ENSOARG00000014623;ENSOARG00000015908;ENSOARG00000017214;ENSOARG00000018096	;;;ANKRD1;;	8.14% (7/86)	0.000702817	3.15	ENSOARG00000001772;ENSOARG00000007082;ENSOARG00000015369;ENSOARG00000015908;ENSOARG00000017214;ENSOARG00000018096;ENSOARG00000021130	;;;ANKRD1;;;	1.163% (1/86)	0.0708617	1.15	NA	NA
Structure and regulation development	13	Anatomical structure development	7.16	GO:0035914	skeletal muscle cell differentiation	The process in which a relatively unspecialized cell acquires specialized features of a skeletal muscle cell, a somatic cell located in skeletal muscle.	9.302% (4/43)	6.4585e-05	4.19	ENSOARG00000010493;ENSOARG00000015908;ENSOARG00000017214;ENSOARG00000018096	;ANKRD1;;	11.628% (5/43)	0.000828856	3.08	ENSOARG00000015369;ENSOARG00000015908;ENSOARG00000017214;ENSOARG00000018096;ENSOARG00000021130	;ANKRD1;;;	2.326% (1/43)	0.0360095	1.44	NA	NA
Structure and regulation development	13	Anatomical structure development	8.3	GO:0035886	vascular smooth muscle cell differentiation	The process in which a relatively unspecialized cell acquires specialized features of a vascular smooth muscle cell.	5.556% (1/18)	0.0880759	1.06	NA	NA	16.667% (3/18)	0.00343223	2.46	ENSOARG00000005757;ENSOARG00000014239;ENSOARG00000020422	;;	0% (0/18)	1	0	NA	NA
Structure and regulation development	13	Anatomical structure development	4.6	GO:0001944	vasculature development	The process whose specific outcome is the progression of the vasculature over time, from its formation to the mature structure. The vasculature is an interconnected tubular multi-tissue structure that contains fluid that is actively transported around the organism.	1.75% (7/400)	0.00400545	2.4	ENSOARG00000001865;ENSOARG00000002923;ENSOARG00000006322;ENSOARG00000009090;ENSOARG00000011356;ENSOARG00000014239;ENSOARG00000014623	;;;;;;	3% (12/400)	0.0449792	1.35	NA	NA	0.5% (2/400)	0.0430598	1.37	NA	NA
Structure and regulation development	13	Anatomical structure development	4.6	GO:0072358	cardiovascular system development	The process whose specific outcome is the progression of the cardiovascular system over time, from its formation to the mature structure. The cardiovascular system is the anatomical system that has as its parts the heart and blood vessels.	1.75% (7/400)	0.00400545	2.4	ENSOARG00000001865;ENSOARG00000002923;ENSOARG00000006322;ENSOARG00000009090;ENSOARG00000011356;ENSOARG00000014239;ENSOARG00000014623	;;;;;;	3% (12/400)	0.0449792	1.35	NA	NA	0.5% (2/400)	0.0430598	1.37	NA	NA
Structure and regulation development	13	Anatomical structure development	5.34	GO:0001654	eye development	The process whose specific outcome is the progression of the eye over time, from its formation to the mature structure. The eye is the organ of sight.	1.676% (3/179)	0.0631169	1.2	NA	NA	6.145% (11/179)	0.000274211	3.56	ENSOARG00000001772;ENSOARG00000005757;ENSOARG00000009090;ENSOARG00000014119;ENSOARG00000016205;ENSOARG00000016775;ENSOARG00000017135;ENSOARG00000017875;ENSOARG00000018096;ENSOARG00000019612;ENSOARG00000020537	;;;;;ATF4;;;;;	0.559% (1/179)	0.142436	0.85	NA	NA
Structure and regulation development	13	Anatomical structure development	5.51	GO:0043010	camera-type eye development	The process whose specific outcome is the progression of the camera-type eye over time, from its formation to the mature structure. The camera-type eye is an organ of sight that receives light through an aperture and focuses it through a lens, projecting it on a photoreceptor field.	1.935% (3/155)	0.0444673	1.35	NA	NA	6.452% (10/155)	0.000353228	3.45	ENSOARG00000001772;ENSOARG00000005757;ENSOARG00000009090;ENSOARG00000014119;ENSOARG00000016205;ENSOARG00000016775;ENSOARG00000017135;ENSOARG00000017875;ENSOARG00000018096;ENSOARG00000020537	;;;;;ATF4;;;;	0.645% (1/155)	0.124451	0.91	NA	NA
Structure and regulation development	13	Anatomical structure development	5.07	GO:0048568	embryonic organ development	Development, taking place during the embryonic phase, of a tissue or tissues that work together to perform a specific function or functions. Development pertains to the process whose specific outcome is the progression of a structure over time, from its formation to the mature structure. Organs are commonly observed as visibly distinct structures, but may also exist as loosely associated clusters…	0.45% (1/222)	0.682814	0.17	NA	NA	4.955% (11/222)	0.00164111	2.78	ENSOARG00000005227;ENSOARG00000005757;ENSOARG00000006322;ENSOARG00000007318;ENSOARG00000011340;ENSOARG00000014119;ENSOARG00000014928;ENSOARG00000016775;ENSOARG00000017135;ENSOARG00000020422;ENSOARG00000021130	;;;ID3;;;;ATF4;;;	0.45% (1/222)	0.173839	0.76	NA	NA
Structure and regulation development	13	Anatomical structure development	3.89	GO:0009887	animal organ morphogenesis	Morphogenesis of an animal organ. An organ is defined as a tissue or set of tissues that work together to perform a specific function or functions. Morphogenesis is the process in which anatomical structures are generated and organized. Organs are commonly observed as visibly distinct structures, but may also exist as loosely associated clusters of cells that work together to perform a specific f…	1.053% (5/475)	0.0938311	1.03	NA	NA	3.368% (16/475)	0.0082213	2.09	ENSOARG00000001772;ENSOARG00000005757;ENSOARG00000006322;ENSOARG00000007318;ENSOARG00000007713;ENSOARG00000011340;ENSOARG00000012667;ENSOARG00000014119;ENSOARG00000015262;ENSOARG00000015908;ENSOARG00000016775;ENSOARG00000017135;ENSOARG00000017875;ENSOARG00000018254;ENSOARG00000020422;ENSOARG00000021130	;;;ID3;;;;;SERPINE1;ANKRD1;ATF4;;;;;	0.421% (2/475)	0.0587564	1.23	NA	NA
Structure and regulation development	13	Anatomical structure development	2.44	GO:0048513	animal organ development	Development of a tissue or tissues that work together to perform a specific function or functions. Development pertains to the process whose specific outcome is the progression of a structure over time, from its formation to the mature structure. Organs are commonly observed as visibly distinct structures, but may also exist as loosely associated clusters of cells that work together to perform a …	0.979% (16/1635)	0.00609291	2.22	ENSOARG00000001772;ENSOARG00000002923;ENSOARG00000003352;ENSOARG00000006322;ENSOARG00000008183;ENSOARG00000009090;ENSOARG00000010493;ENSOARG00000011019;ENSOARG00000014623;ENSOARG00000015180;ENSOARG00000015908;ENSOARG00000016593;ENSOARG00000017131;ENSOARG00000017214;ENSOARG00000018096;ENSOARG00000020658	;;NFIL3;;;;;;;BAMBI;ANKRD1;;;;;	2.691% (44/1635)	0.00146047	2.84	ENSOARG00000000072;ENSOARG00000001772;ENSOARG00000001813;ENSOARG00000003352;ENSOARG00000005227;ENSOARG00000005757;ENSOARG00000006322;ENSOARG00000007082;ENSOARG00000007163;ENSOARG00000007318;ENSOARG00000007493;ENSOARG00000007713;ENSOARG00000008297;ENSOARG00000008597;ENSOARG00000009090;ENSOARG00000010199;ENSOARG00000010857;ENSOARG00000010885;ENSOARG00000011019;ENSOARG00000011340;ENSOARG00000012667;…	;;;NFIL3;;;;;;ID3;;;;;;;;;;;;;;;BAMBI;SERPINE1;;ANKRD1;;;ATF4;;;;;;;;;;;;;	0.183% (3/1635)	0.150676	0.82	NA	NA
Structure and regulation development	13	Anatomical structure development	4.8	GO:0007423	sensory organ development	The process whose specific outcome is the progression of sensory organs over time, from its formation to the mature structure.	1.099% (3/273)	0.162635	0.79	NA	NA	4.762% (13/273)	0.000911251	3.04	ENSOARG00000001772;ENSOARG00000005757;ENSOARG00000009090;ENSOARG00000014119;ENSOARG00000016205;ENSOARG00000016775;ENSOARG00000017135;ENSOARG00000017875;ENSOARG00000018096;ENSOARG00000019612;ENSOARG00000020422;ENSOARG00000020537;ENSOARG00000021130	;;;;;ATF4;;;;;;;	0.366% (1/273)	0.209757	0.68	NA	NA
Structure and regulation development	13	Anatomical structure development	8.2	GO:0060037	pharyngeal system development	The process whose specific outcome is the progression of the pharyngeal system over time, from its formation to the mature structure. The pharyngeal system is a transient embryonic complex that is specific to vertebrates. It comprises the pharyngeal arches, bulges of tissues of mesoderm and neural crest derivation through which pass nerves and pharyngeal arch arteries. The arches are separated in…	0% (0/14)	1	0	NA	NA	28.571% (4/14)	7.57629e-05	4.12	ENSOARG00000008589;ENSOARG00000013487;ENSOARG00000020422;ENSOARG00000021130	;;;	0% (0/14)	1	0	NA	NA
Structure and regulation development	13	Anatomical structure development	1.89	GO:0007275	multicellular organism development	The biological process whose specific outcome is the progression of a multicellular organism over time from an initial condition (e.g. a zygote or a young adult) to a later condition (e.g. a multicellular animal or an aged adult).	0.895% (22/2458)	0.00306891	2.51	ENSOARG00000001772;ENSOARG00000001865;ENSOARG00000002923;ENSOARG00000003352;ENSOARG00000003820;ENSOARG00000006322;ENSOARG00000008183;ENSOARG00000009090;ENSOARG00000010493;ENSOARG00000011019;ENSOARG00000011356;ENSOARG00000014239;ENSOARG00000014623;ENSOARG00000015180;ENSOARG00000015908;ENSOARG00000016593;ENSOARG00000017131;ENSOARG00000017214;ENSOARG00000017752;ENSOARG00000018096;ENSOARG00000020312;…	;;;NFIL3;;;;;;;;;;BAMBI;ANKRD1;;;;;;;	2.482% (61/2458)	0.00110208	2.96	ENSOARG00000000072;ENSOARG00000001772;ENSOARG00000001813;ENSOARG00000001865;ENSOARG00000003352;ENSOARG00000003472;ENSOARG00000003820;ENSOARG00000004758;ENSOARG00000005179;ENSOARG00000005227;ENSOARG00000005757;ENSOARG00000006322;ENSOARG00000007082;ENSOARG00000007163;ENSOARG00000007318;ENSOARG00000007493;ENSOARG00000007690;ENSOARG00000007713;ENSOARG00000008297;ENSOARG00000008576;ENSOARG00000008589;…	;;;;NFIL3;;;;;;;;;;ID3;;;;;;;;;;;;;;;;;FURIN;;;;;;BAMBI;;SERPINE1;;ANKRD1;;;ATF4;;;;;;;;;;;;;;IL1A;;	0.163% (4/2458)	0.134281	0.87	NA	NA
Structure and regulation development	13	Anatomical structure development	3.89	GO:0009790	embryo development	The process whose specific outcome is the progression of an embryo from its formation until the end of its embryonic life stage. The end of the embryonic stage is organism-specific. For example, for mammals, the process would begin with zygote formation and end with birth. For insects, the process would begin at zygote formation and end with larval hatching. For plant zygotic embryos, this would …	0.162% (1/619)	0.961789	0.02	NA	NA	3.393% (21/619)	0.00234115	2.63	ENSOARG00000000072;ENSOARG00000005227;ENSOARG00000005757;ENSOARG00000006322;ENSOARG00000007318;ENSOARG00000008589;ENSOARG00000010885;ENSOARG00000011340;ENSOARG00000012778;ENSOARG00000013487;ENSOARG00000014119;ENSOARG00000014928;ENSOARG00000014976;ENSOARG00000016775;ENSOARG00000017135;ENSOARG00000017581;ENSOARG00000017875;ENSOARG00000018254;ENSOARG00000019612;ENSOARG00000020422;ENSOARG00000021130	;;;;ID3;;;;FURIN;;;;;ATF4;;;;;;;	0.162% (1/619)	0.418944	0.38	NA	NA
Structure and regulation development	13	Anatomical structure development	5.33	GO:0048880	sensory system development	The process whose specific outcome is the progression of a sensory system over time from its formation to the mature structure.	1.657% (3/181)	0.0648131	1.19	NA	NA	6.077% (11/181)	0.000301812	3.52	ENSOARG00000001772;ENSOARG00000005757;ENSOARG00000009090;ENSOARG00000014119;ENSOARG00000016205;ENSOARG00000016775;ENSOARG00000017135;ENSOARG00000017875;ENSOARG00000018096;ENSOARG00000019612;ENSOARG00000020537	;;;;;ATF4;;;;;	0.552% (1/181)	0.14392	0.84	NA	NA
Structure and regulation development	13	Anatomical structure development	5.33	GO:0150063	visual system development	NA	1.657% (3/181)	0.0648131	1.19	NA	NA	6.077% (11/181)	0.000301812	3.52	ENSOARG00000001772;ENSOARG00000005757;ENSOARG00000009090;ENSOARG00000014119;ENSOARG00000016205;ENSOARG00000016775;ENSOARG00000017135;ENSOARG00000017875;ENSOARG00000018096;ENSOARG00000019612;ENSOARG00000020537	;;;;;ATF4;;;;;	0.552% (1/181)	0.14392	0.84	NA	NA
Structure and regulation development	13	Anatomical structure development	5.13	GO:0061458	reproductive system development	The progression of the reproductive system over time from its formation to the mature structure. The reproductive system consists of the organs that function in reproduction.	1.415% (3/212)	0.0936998	1.03	NA	NA	4.717% (10/212)	0.00377304	2.42	ENSOARG00000000072;ENSOARG00000001813;ENSOARG00000005227;ENSOARG00000006322;ENSOARG00000007163;ENSOARG00000007493;ENSOARG00000014119;ENSOARG00000014928;ENSOARG00000020422;ENSOARG00000021130	;;;;;;;;;	0% (0/212)	1	0	NA	NA
Structure and regulation development	13	Anatomical structure development	5.62	GO:0060541	respiratory system development	The progression of the respiratory system over time from its formation to its mature structure. The respiratory system carries out respiratory gaseous exchange.	2.419% (3/124)	0.0252775	1.6	NA	NA	5.645% (7/124)	0.00569559	2.24	ENSOARG00000001772;ENSOARG00000005757;ENSOARG00000006322;ENSOARG00000014119;ENSOARG00000017135;ENSOARG00000020422;ENSOARG00000021130	;;;;;;	0.806% (1/124)	0.100724	1	NA	NA
Structure and regulation development	13	Anatomical structure development	2.04	GO:0048731	system development	The process whose specific outcome is the progression of an organismal system over time, from its formation to the mature structure. A system is a regularly interacting or interdependent group of organs or tissues that work together to carry out a given biological process.	0.932% (21/2253)	0.00241167	2.62	ENSOARG00000001772;ENSOARG00000001865;ENSOARG00000002923;ENSOARG00000003352;ENSOARG00000006322;ENSOARG00000008183;ENSOARG00000009090;ENSOARG00000010493;ENSOARG00000011019;ENSOARG00000011356;ENSOARG00000014239;ENSOARG00000014623;ENSOARG00000015180;ENSOARG00000015908;ENSOARG00000016593;ENSOARG00000017131;ENSOARG00000017214;ENSOARG00000017752;ENSOARG00000018096;ENSOARG00000020312;ENSOARG00000020658	;;;NFIL3;;;;;;;;;BAMBI;ANKRD1;;;;;;;	2.53% (57/2253)	0.00108575	2.96	ENSOARG00000000072;ENSOARG00000001772;ENSOARG00000001813;ENSOARG00000001865;ENSOARG00000003352;ENSOARG00000003472;ENSOARG00000004758;ENSOARG00000005179;ENSOARG00000005227;ENSOARG00000005757;ENSOARG00000006322;ENSOARG00000007082;ENSOARG00000007163;ENSOARG00000007318;ENSOARG00000007493;ENSOARG00000007713;ENSOARG00000008297;ENSOARG00000008576;ENSOARG00000008589;ENSOARG00000008597;ENSOARG00000009090;…	;;;;NFIL3;;;;;;;;;ID3;;;;;;;;;;;;;;;;;;;;BAMBI;;SERPINE1;;ANKRD1;;;ATF4;;;;;;;;;;;;;;IL1A;;	0.178% (4/2253)	0.103684	0.98	NA	NA
Structure and regulation development	13	Anatomical structure development	3.83	GO:0072359	circulatory system development	The process whose specific outcome is the progression of the circulatory system over time, from its formation to the mature structure. The circulatory system is the organ system that passes nutrients (such as amino acids and electrolytes), gases, hormones, blood cells, etc. to and from cells in the body to help fight diseases and help stabilize body temperature and pH to maintain homeostasis.	1.391% (8/575)	0.00826609	2.08	ENSOARG00000001865;ENSOARG00000002923;ENSOARG00000006322;ENSOARG00000009090;ENSOARG00000011356;ENSOARG00000014239;ENSOARG00000014623;ENSOARG00000015908	;;;;;;;ANKRD1	2.783% (16/575)	0.0408438	1.39	NA	NA	0.522% (3/575)	0.0104901	1.98	NA	NA
Structure and regulation development	14	Process	8.52	GO:0046676	negative regulation of insulin secretion	Any process that stops, prevents, or reduces the frequency, rate or extent of the regulated release of insulin.	0% (0/9)	1	0	NA	NA	11.111% (1/9)	0.145401	0.84	NA	NA	11.111% (1/9)	0.00763427	2.12	ENSOARG00000001504	NA
Structure and regulation development	14	Process	8.3	GO:0090278	negative regulation of peptide hormone secretion	Any process that decreases the rate, frequency, or extent of the regulated release of a peptide hormone from secretory granules.	0% (0/10)	1	0	NA	NA	10% (1/10)	0.160198	0.8	NA	NA	10% (1/10)	0.00847932	2.07	ENSOARG00000001504	NA
Structure and regulation development	14	Process	4.17	GO:0042886	amide transport	The directed movement of an amide, any compound containing one, two, or three acyl groups attached to a nitrogen atom, into, out of or within a cell, or between cells, by means of some agent such as a transporter or pore.	0.619% (5/808)	0.396438	0.4	NA	NA	1.485% (12/808)	0.750383	0.12	NA	NA	0.495% (4/808)	0.00311811	2.51	ENSOARG00000001504;ENSOARG00000015908;ENSOARG00000019441;ENSOARG00000020658	;ANKRD1;RHOB;
Structure and regulation development	14	Process	3.84	GO:0071705	nitrogen compound transport	The directed movement of nitrogen-containing compounds into, out of or within a cell, or between cells, by means of some agent such as a transporter or pore.	0.63% (6/952)	0.358045	0.45	NA	NA	1.681% (16/952)	0.58699	0.23	NA	NA	0.42% (4/952)	0.00567897	2.25	ENSOARG00000001504;ENSOARG00000015908;ENSOARG00000019441;ENSOARG00000020658	;ANKRD1;RHOB;
Structure and regulation development	14	Process	6.13	GO:0002791	regulation of peptide secretion	Any process that modulates the frequency, rate, or extent of peptide secretion.	0.901% (1/111)	0.435086	0.36	NA	NA	2.703% (3/111)	0.301426	0.52	NA	NA	1.802% (2/111)	0.00374406	2.43	ENSOARG00000001504;ENSOARG00000015908	;ANKRD1
Structure and regulation development	14	Process	5.81	GO:0002790	peptide secretion	The controlled release of a peptide from a cell or a tissue.	0.654% (1/153)	0.545588	0.26	NA	NA	1.961% (3/153)	0.495833	0.3	NA	NA	1.307% (2/153)	0.00699996	2.15	ENSOARG00000001504;ENSOARG00000015908	;ANKRD1
Structure and regulation development	14	Process	4.2	GO:0015833	peptide transport	The directed movement of peptides, compounds of two or more amino acids where the alpha carboxyl group of one is bound to the alpha amino group of another, into, out of or within a cell, or between cells, by means of some agent such as a transporter or pore.	0.631% (5/792)	0.379804	0.42	NA	NA	1.515% (12/792)	0.725568	0.14	NA	NA	0.505% (4/792)	0.00289632	2.54	ENSOARG00000001504;ENSOARG00000015908;ENSOARG00000019441;ENSOARG00000020658	;ANKRD1;RHOB;
Structure and regulation development	14	Process	4.81	GO:0006886	intracellular protein transport	The directed movement of proteins in a cell, including the movement of proteins between specific compartments or structures within a cell, such as organelles of a eukaryotic cell.	0.605% (3/496)	0.467955	0.33	NA	NA	1.411% (7/496)	0.761106	0.12	NA	NA	0.605% (3/496)	0.00696344	2.16	ENSOARG00000001504;ENSOARG00000019441;ENSOARG00000020658	;RHOB;
Structure and regulation development	14	Process	4.25	GO:0015031	protein transport	The directed movement of proteins into, out of or within a cell, or between cells, by means of some agent such as a transporter or pore.	0.654% (5/764)	0.35074	0.46	NA	NA	1.571% (12/764)	0.678592	0.17	NA	NA	0.524% (4/764)	0.0025353	2.6	ENSOARG00000001504;ENSOARG00000015908;ENSOARG00000019441;ENSOARG00000020658	;ANKRD1;RHOB;
Structure and regulation development	14	Process	5.98	GO:0009306	protein secretion	The controlled release of proteins from a cell.	0.73% (1/137)	0.50625	0.3	NA	NA	2.19% (3/137)	0.423916	0.37	NA	NA	1.46% (2/137)	0.00564799	2.25	ENSOARG00000001504;ENSOARG00000015908	;ANKRD1
Structure and regulation development	14	Process	6.28	GO:0050708	regulation of protein secretion	Any process that modulates the frequency, rate or extent of the controlled release of a protein from a cell.	0.971% (1/103)	0.41123	0.39	NA	NA	2.913% (3/103)	0.263707	0.58	NA	NA	1.942% (2/103)	0.00323296	2.49	ENSOARG00000001504;ENSOARG00000015908	;ANKRD1
Structure and regulation development	14	Process	5.94	GO:0071692	protein localization to extracellular region	Any process in which a protein is transported from one specific location in the extracellular region to another, or maintained in a specific extracellular location.	0.704% (1/142)	0.518889	0.28	NA	NA	2.113% (3/142)	0.446812	0.35	NA	NA	1.408% (2/142)	0.00605594	2.22	ENSOARG00000001504;ENSOARG00000015908	;ANKRD1
Structure and regulation development	14	Process	5.98	GO:0035592	establishment of protein localization to extracellular region	The directed movement of a protein to a specific location within the extracellular region.	0.73% (1/137)	0.50625	0.3	NA	NA	2.19% (3/137)	0.423916	0.37	NA	NA	1.46% (2/137)	0.00564799	2.25	ENSOARG00000001504;ENSOARG00000015908	;ANKRD1
Structure and regulation development	14	Process	4.15	GO:0045184	establishment of protein localization	The directed movement of a protein to a specific location.	0.595% (5/841)	0.430661	0.37	NA	NA	1.427% (12/841)	0.796756	0.1	NA	NA	0.476% (4/841)	0.0036128	2.44	ENSOARG00000001504;ENSOARG00000015908;ENSOARG00000019441;ENSOARG00000020658	;ANKRD1;RHOB;
Structure and regulation development	14	Process	8.99	GO:1903214	regulation of protein targeting to mitochondrion	NA	0% (0/8)	1	0	NA	NA	12.5% (1/8)	0.130345	0.88	NA	NA	12.5% (1/8)	0.00678858	2.17	ENSOARG00000001504	NA
Structure and regulation development	14	Process	8.81	GO:1903747	regulation of establishment of protein localization to mitochondrion	NA	0% (0/10)	1	0	NA	NA	10% (1/10)	0.160198	0.8	NA	NA	10% (1/10)	0.00847932	2.07	ENSOARG00000001504	NA
Structure and regulation development	14	Process	8.89	GO:0006883	cellular sodium ion homeostasis	Any process involved in the maintenance of an internal steady state of sodium ions at the level of a cell.	0% (0/7)	1	0	NA	NA	28.571% (2/7)	0.00590374	2.23	ENSOARG00000008297;ENSOARG00000020877	;IL1A	0% (0/7)	1	0	NA	NA
Structure and regulation development	14	Process	9.21	GO:0140042	lipid droplet formation	NA	0% (0/7)	1	0	NA	NA	28.571% (2/7)	0.00590374	2.23	ENSOARG00000003850;ENSOARG00000008478	;SQLE	0% (0/7)	1	0	NA	NA
Structure and regulation development	15	Development process	6.73	GO:0002761	regulation of myeloid leukocyte differentiation	Any process that modulates the frequency, rate, or extent of myeloid leukocyte differentiation.	4.412% (3/68)	0.00498696	2.3	ENSOARG00000006322;ENSOARG00000008183;ENSOARG00000017131	;;	4.412% (3/68)	0.11331	0.95	NA	NA	0% (0/68)	1	0	NA	NA
Structure and regulation development	15	Development process	8.65	GO:0045649	regulation of macrophage differentiation	Any process that modulates the frequency, rate or extent of macrophage differentiation.	14.286% (2/14)	0.00223803	2.65	ENSOARG00000006322;ENSOARG00000008183	;	7.143% (1/14)	0.216882	0.66	NA	NA	0% (0/14)	1	0	NA	NA
Structure and regulation development	15	Development process	6.99	GO:0045639	positive regulation of myeloid cell differentiation	Any process that activates or increases the frequency, rate or extent of myeloid cell differentiation.	5% (3/60)	0.00350426	2.46	ENSOARG00000006322;ENSOARG00000008183;ENSOARG00000017131	;;	3.333% (2/60)	0.278353	0.56	NA	NA	0% (0/60)	1	0	NA	NA
Structure and regulation development	15	Development process	7.44	GO:0002763	positive regulation of myeloid leukocyte differentiation	Any process that activates or increases the frequency, rate, or extent of myeloid leukocyte differentiation.	7.895% (3/38)	0.000934978	3.03	ENSOARG00000006322;ENSOARG00000008183;ENSOARG00000017131	;;	5.263% (2/38)	0.139883	0.85	NA	NA	0% (0/38)	1	0	NA	NA
Structure and regulation development	15	Development process	8.99	GO:0045651	positive regulation of macrophage differentiation	Any process that activates or increases the frequency, rate or extent of macrophage differentiation.	20% (2/10)	0.0011213	2.95	ENSOARG00000006322;ENSOARG00000008183	;	10% (1/10)	0.160198	0.8	NA	NA	0% (0/10)	1	0	NA	NA
Structure and regulation development	15	Development process	7.92	GO:0030225	macrophage differentiation	The process in which a relatively unspecialized monocyte acquires the specialized features of a macrophage.	7.143% (2/28)	0.0088814	2.05	ENSOARG00000006322;ENSOARG00000008183	;	3.571% (1/28)	0.386927	0.41	NA	NA	0% (0/28)	1	0	NA	NA
Structure and regulation development	15	Development process	8.2	GO:0048821	erythrocyte development	The process whose specific outcome is the progression of an erythrocyte over time, from its formation to the mature structure.	0% (0/18)	1	0	NA	NA	16.667% (3/18)	0.00343223	2.46	ENSOARG00000005757;ENSOARG00000010857;ENSOARG00000020487	;;	0% (0/18)	1	0	NA	NA
Structure and regulation development	15	Development process	8.46	GO:0048710	regulation of astrocyte differentiation	Any process that modulates the frequency, rate or extent of astrocyte differentiation.	15.385% (2/13)	0.0019246	2.72	ENSOARG00000006322;ENSOARG00000011019	;	23.077% (3/13)	0.00128198	2.89	ENSOARG00000006322;ENSOARG00000011019;ENSOARG00000020422	;;	0% (0/13)	1	0	NA	NA
Structure and regulation development	15	Development process	9.35	GO:0048711	positive regulation of astrocyte differentiation	Any process that activates or increases the frequency, rate or extent of astrocyte differentiation.	28.571% (2/7)	0.000528443	3.28	ENSOARG00000006322;ENSOARG00000011019	;	42.857% (3/7)	0.00016939	3.77	ENSOARG00000006322;ENSOARG00000011019;ENSOARG00000020422	;;	0% (0/7)	1	0	NA	NA
Structure and regulation development	15	Development process	7.79	GO:0014015	positive regulation of gliogenesis	Any process that activates or increases the frequency, rate or extent of gliogenesis, the formation of mature glia.	8% (2/25)	0.00711792	2.15	ENSOARG00000006322;ENSOARG00000011019	;	12% (3/25)	0.00885378	2.05	ENSOARG00000006322;ENSOARG00000011019;ENSOARG00000020422	;;	0% (0/25)	1	0	NA	NA
Structure and regulation development	15	Development process	8.3	GO:0045687	positive regulation of glial cell differentiation	Any process that activates or increases the frequency, rate or extent of glia cell differentiation.	11.111% (2/18)	0.00371398	2.43	ENSOARG00000006322;ENSOARG00000011019	;	16.667% (3/18)	0.00343223	2.46	ENSOARG00000006322;ENSOARG00000011019;ENSOARG00000020422	;;	0% (0/18)	1	0	NA	NA
Structure and regulation development	15	Development process	9.5	GO:1902746	regulation of lens fiber cell differentiation	NA	0% (0/6)	1	0	NA	NA	16.667% (1/6)	0.0994357	1	NA	NA	16.667% (1/6)	0.00509529	2.29	ENSOARG00000017135	NA
Structure and regulation development	15	Development process	6.52	GO:0030856	regulation of epithelial cell differentiation	Any process that modulates the frequency, rate or extent of epithelial cell differentiation.	1.25% (1/80)	0.337001	0.47	NA	NA	7.5% (6/80)	0.0025729	2.59	ENSOARG00000006322;ENSOARG00000007690;ENSOARG00000008576;ENSOARG00000015262;ENSOARG00000017135;ENSOARG00000020422	;;;SERPINE1;;	1.25% (1/80)	0.0660669	1.18	NA	NA
Structure and regulation development	15	Development process	7.79	GO:0030857	negative regulation of epithelial cell differentiation	Any process that stops, prevents, or reduces the frequency, rate or extent of epithelial cell differentiation.	0% (0/23)	1	0	NA	NA	13.043% (3/23)	0.00699185	2.16	ENSOARG00000007690;ENSOARG00000017135;ENSOARG00000020422	;;	4.348% (1/23)	0.0194069	1.71	NA	NA
Structure and regulation development	15	Development process	4.48	GO:0022603	regulation of anatomical structure morphogenesis	Any process that modulates the frequency, rate or extent of anatomical structure morphogenesis.	1.346% (7/520)	0.0159152	1.8	NA	NA	3.269% (17/520)	0.00866381	2.06	ENSOARG00000001772;ENSOARG00000001865;ENSOARG00000003472;ENSOARG00000003850;ENSOARG00000005757;ENSOARG00000006322;ENSOARG00000009090;ENSOARG00000010885;ENSOARG00000011356;ENSOARG00000014239;ENSOARG00000015180;ENSOARG00000015262;ENSOARG00000017135;ENSOARG00000020422;ENSOARG00000020877;ENSOARG00000020926;ENSOARG00000021130	;;;;;;;;;;BAMBI;SERPINE1;;;IL1A;;	0.385% (2/520)	0.0690361	1.16	NA	NA
Structure and regulation development	15	Development process	3.24	GO:0050793	regulation of developmental process	Any process that modulates the frequency, rate or extent of development, the biological process whose specific outcome is the progression of a multicellular organism over time from an initial condition (e.g. a zygote, or a young adult) to a later condition (e.g. a multicellular animal or an aged adult).	1.053% (14/1330)	0.00573238	2.24	ENSOARG00000001772;ENSOARG00000001865;ENSOARG00000003820;ENSOARG00000006322;ENSOARG00000008183;ENSOARG00000009090;ENSOARG00000011019;ENSOARG00000011356;ENSOARG00000013772;ENSOARG00000014239;ENSOARG00000015180;ENSOARG00000017131;ENSOARG00000017752;ENSOARG00000018096	;;;;;;;;;;BAMBI;;;	2.707% (36/1330)	0.00390987	2.41	ENSOARG00000001772;ENSOARG00000001865;ENSOARG00000003472;ENSOARG00000003820;ENSOARG00000003850;ENSOARG00000004783;ENSOARG00000005728;ENSOARG00000005757;ENSOARG00000006322;ENSOARG00000007163;ENSOARG00000007318;ENSOARG00000007690;ENSOARG00000007713;ENSOARG00000008576;ENSOARG00000008597;ENSOARG00000009090;ENSOARG00000009238;ENSOARG00000010199;ENSOARG00000010885;ENSOARG00000011019;ENSOARG00000011356;…	;;;;;;;;;;ID3;;;;;;;;;;;;;;BAMBI;;SERPINE1;ATF4;;;;;;IL1A;;	0.15% (2/1330)	0.315373	0.5	NA	NA
Structure and regulation development	15	Development process	4.08	GO:0051094	positive regulation of developmental process	Any process that activates or increases the rate or extent of development, the biological process whose specific outcome is the progression of an organism over time from an initial condition (e.g. a zygote, or a young adult) to a later condition (e.g. a multicellular animal or an aged adult).	1.435% (10/697)	0.00245519	2.61	ENSOARG00000001772;ENSOARG00000001865;ENSOARG00000006322;ENSOARG00000008183;ENSOARG00000009090;ENSOARG00000011019;ENSOARG00000014239;ENSOARG00000015180;ENSOARG00000017131;ENSOARG00000017752	;;;;;;;BAMBI;;	2.869% (20/697)	0.017582	1.75	NA	NA	0.143% (1/697)	0.458658	0.34	NA	NA
Structure and regulation development	15	Development process	7.83	GO:0040019	positive regulation of embryonic development	Any process that activates or increases the frequency, rate or extent of embryonic development.	0% (0/22)	1	0	NA	NA	13.636% (3/22)	0.00615726	2.21	ENSOARG00000010885;ENSOARG00000020422;ENSOARG00000021130	;;	0% (0/22)	1	0	NA	NA
Structure and regulation development	15	Development process	5.86	GO:0045765	regulation of angiogenesis	Any process that modulates the frequency, rate or extent of angiogenesis.	1.22% (2/164)	0.204002	0.69	NA	NA	3.049% (5/164)	0.155082	0.81	NA	NA	1.22% (2/164)	0.00800717	2.1	ENSOARG00000017135;ENSOARG00000019441	;RHOB
Structure and regulation development	15	Development process	3.55	GO:2000026	regulation of multicellular organismal development	NA	1.168% (12/1027)	0.00483288	2.32	ENSOARG00000001772;ENSOARG00000001865;ENSOARG00000006322;ENSOARG00000008183;ENSOARG00000009090;ENSOARG00000011019;ENSOARG00000011356;ENSOARG00000014239;ENSOARG00000015180;ENSOARG00000017131;ENSOARG00000017752;ENSOARG00000018096	;;;;;;;;BAMBI;;;	2.726% (28/1027)	0.0101497	1.99	NA	NA	0.195% (2/1027)	0.21513	0.67	NA	NA
Structure and regulation development	15	Development process	5.72	GO:1901342	regulation of vasculature development	NA	2.21% (4/181)	0.0134856	1.87	NA	NA	3.867% (7/181)	0.0377575	1.42	NA	NA	1.105% (2/181)	0.00968572	2.01	ENSOARG00000017135;ENSOARG00000019441	;RHOB
Structure and regulation development	16	Cellular process	4.97	GO:0030855	epithelial cell differentiation	The process in which a relatively unspecialized cell acquires specialized features of an epithelial cell, any of the cells making up an epithelium.	1.042% (3/288)	0.181509	0.74	NA	NA	4.167% (12/288)	0.00429246	2.37	ENSOARG00000001813;ENSOARG00000006322;ENSOARG00000007318;ENSOARG00000007690;ENSOARG00000008576;ENSOARG00000014119;ENSOARG00000015262;ENSOARG00000016775;ENSOARG00000017135;ENSOARG00000017581;ENSOARG00000020422;ENSOARG00000020658	;;ID3;;;;SERPINE1;ATF4;;;;	0.694% (2/288)	0.0234357	1.63	NA	NA
Structure and regulation development	16	Cellular process	2.62	GO:0048869	cellular developmental process	A biological process whose specific outcome is the progression of a cell over time from an initial condition to a later condition.	0.982% (19/1935)	0.00234415	2.63	ENSOARG00000001865;ENSOARG00000002923;ENSOARG00000003352;ENSOARG00000003820;ENSOARG00000005631;ENSOARG00000006322;ENSOARG00000008183;ENSOARG00000010493;ENSOARG00000011019;ENSOARG00000013772;ENSOARG00000014239;ENSOARG00000014623;ENSOARG00000015180;ENSOARG00000015908;ENSOARG00000017131;ENSOARG00000017214;ENSOARG00000018096;ENSOARG00000020312;ENSOARG00000020658	;;NFIL3;;;;;;;;;;BAMBI;ANKRD1;;;;;	2.429% (47/1935)	0.00766169	2.12	ENSOARG00000001504;ENSOARG00000001813;ENSOARG00000001865;ENSOARG00000003352;ENSOARG00000003472;ENSOARG00000003820;ENSOARG00000004783;ENSOARG00000005179;ENSOARG00000005227;ENSOARG00000005631;ENSOARG00000005728;ENSOARG00000005757;ENSOARG00000006322;ENSOARG00000007082;ENSOARG00000007163;ENSOARG00000007318;ENSOARG00000007690;ENSOARG00000007713;ENSOARG00000008124;ENSOARG00000008576;ENSOARG00000010199;…	;;;NFIL3;;;;;;;;;;;;ID3;;;ARL4A;;;;;;;;;;BAMBI;;SERPINE1;;ANKRD1;ATF4;;;;;;;;;;;IL1A;;	0.207% (4/1935)	0.064691	1.19	NA	NA
Structure and regulation development	16	Cellular process	2.64	GO:0030154	cell differentiation	The process in which relatively unspecialized cells, e.g. embryonic or regenerative cells, acquire specialized structural and/or functional features that characterize the cells, tissues, or organs of the mature organism or some other relatively stable phase of the organism's life history. Differentiation includes the processes involved in commitment of a cell to a specific fate and its subsequent…	1.008% (19/1884)	0.00169938	2.77	ENSOARG00000001865;ENSOARG00000002923;ENSOARG00000003352;ENSOARG00000003820;ENSOARG00000005631;ENSOARG00000006322;ENSOARG00000008183;ENSOARG00000010493;ENSOARG00000011019;ENSOARG00000013772;ENSOARG00000014239;ENSOARG00000014623;ENSOARG00000015180;ENSOARG00000015908;ENSOARG00000017131;ENSOARG00000017214;ENSOARG00000018096;ENSOARG00000020312;ENSOARG00000020658	;;NFIL3;;;;;;;;;;BAMBI;ANKRD1;;;;;	2.442% (46/1884)	0.00764126	2.12	ENSOARG00000001504;ENSOARG00000001813;ENSOARG00000001865;ENSOARG00000003352;ENSOARG00000003472;ENSOARG00000003820;ENSOARG00000004783;ENSOARG00000005179;ENSOARG00000005227;ENSOARG00000005631;ENSOARG00000005728;ENSOARG00000005757;ENSOARG00000006322;ENSOARG00000007082;ENSOARG00000007163;ENSOARG00000007318;ENSOARG00000007690;ENSOARG00000007713;ENSOARG00000008124;ENSOARG00000008576;ENSOARG00000010199;…	;;;NFIL3;;;;;;;;;;;;ID3;;;ARL4A;;;;;;;;;BAMBI;;SERPINE1;;ANKRD1;ATF4;;;;;;;;;;;IL1A;;	0.212% (4/1884)	0.0594105	1.23	NA	NA
Structure and regulation development	16	Cellular process	6.08	GO:0045444	fat cell differentiation	The process in which a relatively unspecialized cell acquires specialized features of an adipocyte, an animal connective tissue cell specialized for the synthesis and storage of fat.	1.471% (2/136)	0.152836	0.82	NA	NA	5.147% (7/136)	0.00929954	2.03	ENSOARG00000001504;ENSOARG00000004783;ENSOARG00000005728;ENSOARG00000008124;ENSOARG00000010857;ENSOARG00000017214;ENSOARG00000020422	;;;ARL4A;;;	0.735% (1/136)	0.109976	0.96	NA	NA
Structure and regulation development	16	Cellular process	3.57	GO:0008219	cell death	Any biological process that results in permanent cessation of all vital functions of a cell. A cell should be considered dead when any one of the following molecular or morphological criteria is met: (1) the cell has lost the integrity of its plasma membrane; (2) the cell, including its nucleus, has undergone complete fragmentation into discrete bodies (frequently referred to as apoptotic bodies)…	1.179% (12/1018)	0.00450111	2.35	ENSOARG00000003501;ENSOARG00000009090;ENSOARG00000009999;ENSOARG00000010493;ENSOARG00000011019;ENSOARG00000011356;ENSOARG00000014364;ENSOARG00000015319;ENSOARG00000015908;ENSOARG00000017214;ENSOARG00000017752;ENSOARG00000020312	;;;;;;PIM1;;ANKRD1;;;	2.259% (23/1018)	0.110779	0.96	NA	NA	0.491% (5/1018)	0.000739995	3.13	ENSOARG00000003501;ENSOARG00000007154;ENSOARG00000015908;ENSOARG00000017135;ENSOARG00000019441	;;ANKRD1;;RHOB
Structure and regulation development	16	Cellular process	3.71	GO:0006915	apoptotic process	A programmed cell death process which begins when a cell receives an internal (e.g. DNA damage) or external signal (e.g. an extracellular death ligand), and proceeds through a series of biochemical events (signaling pathway phase) which trigger an execution phase. The execution phase is the last step of an apoptotic process, and is typically characterized by rounding-up of the cell, retraction of…	1.3% (12/923)	0.00199648	2.7	ENSOARG00000003501;ENSOARG00000009090;ENSOARG00000009999;ENSOARG00000010493;ENSOARG00000011019;ENSOARG00000011356;ENSOARG00000014364;ENSOARG00000015319;ENSOARG00000015908;ENSOARG00000017214;ENSOARG00000017752;ENSOARG00000020312	;;;;;;PIM1;;ANKRD1;;;	2.492% (23/923)	0.0475343	1.32	NA	NA	0.542% (5/923)	0.000467767	3.33	ENSOARG00000003501;ENSOARG00000007154;ENSOARG00000015908;ENSOARG00000017135;ENSOARG00000019441	;;ANKRD1;;RHOB
Structure and regulation development	16	Cellular process	3.65	GO:0012501	programmed cell death	A process which begins when a cell receives an internal or external signal and activates a series of biochemical events (signaling pathway). The process ends with the death of the cell.	1.261% (12/952)	0.00259148	2.59	ENSOARG00000003501;ENSOARG00000009090;ENSOARG00000009999;ENSOARG00000010493;ENSOARG00000011019;ENSOARG00000011356;ENSOARG00000014364;ENSOARG00000015319;ENSOARG00000015908;ENSOARG00000017214;ENSOARG00000017752;ENSOARG00000020312	;;;;;;PIM1;;ANKRD1;;;	2.416% (23/952)	0.0630212	1.2	NA	NA	0.525% (5/952)	0.000540873	3.27	ENSOARG00000003501;ENSOARG00000007154;ENSOARG00000015908;ENSOARG00000017135;ENSOARG00000019441	;;ANKRD1;;RHOB
Structure and regulation development	16	Cellular process	8.65	GO:0090136	epithelial cell-cell adhesion	The attachment of an epithelial cell to another epithelial cell via adhesion molecules.	7.692% (1/13)	0.0644044	1.19	NA	NA	23.077% (3/13)	0.00128198	2.89	ENSOARG00000005757;ENSOARG00000008576;ENSOARG00000009090	;;	0% (0/13)	1	0	NA	NA
Structure and regulation development	16	Cellular process	3.81	GO:0051649	establishment of localization in cell	Any process, occuring in a cell, that localizes a substance or cellular component. This may occur via movement, tethering or selective degradation.	0.38% (4/1053)	0.799277	0.1	NA	NA	1.045% (11/1053)	0.978992	0.01	NA	NA	0.38% (4/1053)	0.00816615	2.09	ENSOARG00000001504;ENSOARG00000017135;ENSOARG00000019441;ENSOARG00000020658	;;RHOB;
Structure and regulation development	16	Cellular process	2.07	GO:0007154	cell communication	Any process that mediates interactions between a cell and its surroundings. Encompasses interactions such as signaling or attachment between one cell and another cell, between a cell and an extracellular matrix, or between a cell and any other aspect of its environment.	0.833% (25/3001)	0.00374713	2.43	ENSOARG00000001865;ENSOARG00000002923;ENSOARG00000003501;ENSOARG00000003820;ENSOARG00000006322;ENSOARG00000006432;ENSOARG00000007035;ENSOARG00000008183;ENSOARG00000009090;ENSOARG00000009999;ENSOARG00000010493;ENSOARG00000011019;ENSOARG00000011356;ENSOARG00000011542;ENSOARG00000013772;ENSOARG00000014239;ENSOARG00000014623;ENSOARG00000015180;ENSOARG00000015908;ENSOARG00000016593;ENSOARG00000017131;…	;;;;;;;;;;;;;;;;;BAMBI;ANKRD1;;;;;;	2.133% (64/3001)	0.0294362	1.53	NA	NA	0.267% (8/3001)	0.000280746	3.55	ENSOARG00000001504;ENSOARG00000003501;ENSOARG00000007154;ENSOARG00000015908;ENSOARG00000017135;ENSOARG00000018640;ENSOARG00000019441;ENSOARG00000020658	;;;ANKRD1;;;RHOB;
Structure and regulation development	16	Cellular process	3.77	GO:0008283	cell population proliferation	The multiplication or reproduction of cells, resulting in the expansion of a cell population.	1.142% (11/963)	0.00838638	2.08	ENSOARG00000001772;ENSOARG00000006322;ENSOARG00000008183;ENSOARG00000009090;ENSOARG00000009999;ENSOARG00000011019;ENSOARG00000011542;ENSOARG00000014239;ENSOARG00000015180;ENSOARG00000015319;ENSOARG00000018096	;;;;;;;;BAMBI;;	2.908% (28/963)	0.00430158	2.37	ENSOARG00000001772;ENSOARG00000005179;ENSOARG00000006322;ENSOARG00000007163;ENSOARG00000008478;ENSOARG00000008868;ENSOARG00000009090;ENSOARG00000009999;ENSOARG00000010199;ENSOARG00000011019;ENSOARG00000011340;ENSOARG00000012896;ENSOARG00000013010;ENSOARG00000014119;ENSOARG00000014239;ENSOARG00000014928;ENSOARG00000015180;ENSOARG00000015241;ENSOARG00000015319;ENSOARG00000015360;ENSOARG00000017135;…	;;;;SQLE;;;;;;;;;;;;BAMBI;;;;;;;;;;IL1A;	0.104% (1/963)	0.576588	0.24	NA	NA
Structure and regulation development	16	Cellular process	8.99	GO:2000811	negative regulation of anoikis	NA	10% (1/10)	0.0499132	1.3	NA	NA	0% (0/10)	1	0	NA	NA	10% (1/10)	0.00847932	2.07	ENSOARG00000003501	NA
Structure and regulation development	16	Cellular process	3.92	GO:0010941	regulation of cell death	Any process that modulates the rate or frequency of cell death. Cell death is the specific activation or halting of processes within a cell so that its vital functions markedly cease, rather than simply deteriorating gradually over time, which culminates in cell death.	1.317% (11/835)	0.00285709	2.54	ENSOARG00000003501;ENSOARG00000009090;ENSOARG00000009999;ENSOARG00000010493;ENSOARG00000011019;ENSOARG00000011356;ENSOARG00000014364;ENSOARG00000015319;ENSOARG00000015908;ENSOARG00000017214;ENSOARG00000017752	;;;;;;PIM1;;ANKRD1;;	2.275% (19/835)	0.132455	0.88	NA	NA	0.479% (4/835)	0.00351903	2.45	ENSOARG00000003501;ENSOARG00000015908;ENSOARG00000017135;ENSOARG00000019441	;ANKRD1;;RHOB
Structure and regulation development	16	Cellular process	5.03	GO:0010942	positive regulation of cell death	Any process that increases the rate or frequency of cell death. Cell death is the specific activation or halting of processes within a cell so that its vital functions markedly cease, rather than simply deteriorating gradually over time, which culminates in cell death.	2.154% (7/325)	0.00124031	2.91	ENSOARG00000009090;ENSOARG00000009999;ENSOARG00000010493;ENSOARG00000011356;ENSOARG00000015319;ENSOARG00000015908;ENSOARG00000017214	;;;;;ANKRD1;	2.462% (8/325)	0.201534	0.7	NA	NA	0.615% (2/325)	0.0293705	1.53	NA	NA
Structure and regulation development	16	Cellular process	4.05	GO:0042981	regulation of apoptotic process	Any process that modulates the occurrence or rate of cell death by apoptotic process.	1.445% (11/761)	0.00136472	2.86	ENSOARG00000003501;ENSOARG00000009090;ENSOARG00000009999;ENSOARG00000010493;ENSOARG00000011019;ENSOARG00000011356;ENSOARG00000014364;ENSOARG00000015319;ENSOARG00000015908;ENSOARG00000017214;ENSOARG00000017752	;;;;;;PIM1;;ANKRD1;;	2.497% (19/761)	0.0673353	1.17	NA	NA	0.526% (4/761)	0.00249861	2.6	ENSOARG00000003501;ENSOARG00000015908;ENSOARG00000017135;ENSOARG00000019441	;ANKRD1;;RHOB
Structure and regulation development	16	Cellular process	4.01	GO:0043067	regulation of programmed cell death	Any process that modulates the frequency, rate or extent of programmed cell death, cell death resulting from activation of endogenous cellular processes.	1.414% (11/778)	0.00163133	2.79	ENSOARG00000003501;ENSOARG00000009090;ENSOARG00000009999;ENSOARG00000010493;ENSOARG00000011019;ENSOARG00000011356;ENSOARG00000014364;ENSOARG00000015319;ENSOARG00000015908;ENSOARG00000017214;ENSOARG00000017752	;;;;;;PIM1;;ANKRD1;;	2.442% (19/778)	0.0798088	1.1	NA	NA	0.514% (4/778)	0.00271157	2.57	ENSOARG00000003501;ENSOARG00000015908;ENSOARG00000017135;ENSOARG00000019441	;ANKRD1;;RHOB
Structure and regulation development	16	Cellular process	5.14	GO:0043065	positive regulation of apoptotic process	Any process that activates or increases the frequency, rate or extent of cell death by apoptotic process.	2.31% (7/303)	0.000823688	3.08	ENSOARG00000009090;ENSOARG00000009999;ENSOARG00000010493;ENSOARG00000011356;ENSOARG00000015319;ENSOARG00000015908;ENSOARG00000017214	;;;;;ANKRD1;	2.64% (8/303)	0.155103	0.81	NA	NA	0.66% (2/303)	0.0257731	1.59	NA	NA
Structure and regulation development	16	Cellular process	5.11	GO:0043068	positive regulation of programmed cell death	Any process that activates or increases the frequency, rate or extent of programmed cell death, cell death resulting from activation of endogenous cellular processes.	2.28% (7/307)	0.00088968	3.05	ENSOARG00000009090;ENSOARG00000009999;ENSOARG00000010493;ENSOARG00000011356;ENSOARG00000015319;ENSOARG00000015908;ENSOARG00000017214	;;;;;ANKRD1;	2.606% (8/307)	0.163131	0.79	NA	NA	0.651% (2/307)	0.0264124	1.58	NA	NA
Structure and regulation development	16	Cellular process	7.96	GO:0030890	positive regulation of B cell proliferation	Any process that activates or increases the rate or extent of B cell proliferation.	8.696% (2/23)	0.00604203	2.22	ENSOARG00000011019;ENSOARG00000014239	;	13.043% (3/23)	0.00699185	2.16	ENSOARG00000011019;ENSOARG00000014239;ENSOARG00000020487	;;	0% (0/23)	1	0	NA	NA
Structure and regulation development	16	Cellular process	2.2	GO:0048522	positive regulation of cellular process	Any process that activates or increases the frequency, rate or extent of a cellular process, any of those that are carried out at the cellular level, but are not necessarily restricted to a single cell. For example, cell communication occurs among more than one cell, but occurs at the cellular level.	0.822% (24/2918)	0.00572253	2.24	ENSOARG00000001772;ENSOARG00000001865;ENSOARG00000003352;ENSOARG00000005631;ENSOARG00000006322;ENSOARG00000008183;ENSOARG00000009090;ENSOARG00000009999;ENSOARG00000010116;ENSOARG00000010130;ENSOARG00000010493;ENSOARG00000011019;ENSOARG00000011356;ENSOARG00000011542;ENSOARG00000014239;ENSOARG00000014623;ENSOARG00000015180;ENSOARG00000015319;ENSOARG00000015908;ENSOARG00000016593;ENSOARG00000016671;…	;;NFIL3;;;;;;;;;;;;;;BAMBI;;ANKRD1;;;;;	2.09% (61/2918)	0.0492199	1.31	NA	NA	0.137% (4/2918)	0.21713	0.66	NA	NA
Structure and regulation development	16	Cellular process	1.1	GO:0050794	regulation of cellular process	Any process that modulates the frequency, rate or extent of a cellular process, any of those that are carried out at the cellular level, but are not necessarily restricted to a single cell. For example, cell communication occurs among more than one cell, but occurs at the cellular level.	0.749% (43/5742)	9.16767e-05	4.04	ENSOARG00000001772;ENSOARG00000001865;ENSOARG00000002923;ENSOARG00000003352;ENSOARG00000003501;ENSOARG00000003820;ENSOARG00000005631;ENSOARG00000006086;ENSOARG00000006322;ENSOARG00000006432;ENSOARG00000007035;ENSOARG00000007839;ENSOARG00000008183;ENSOARG00000009090;ENSOARG00000009999;ENSOARG00000010116;ENSOARG00000010130;ENSOARG00000010493;ENSOARG00000010913;ENSOARG00000011019;ENSOARG00000011356;…	;;;NFIL3;;;;;;;;;;;;;;;;;;;;;;PIM1;;BAMBI;;ANKRD1;;;;;;;;;;PRKAG3;;;	2.107% (121/5742)	0.000686423	3.16	ENSOARG00000000072;ENSOARG00000000115;ENSOARG00000000986;ENSOARG00000001202;ENSOARG00000001269;ENSOARG00000001504;ENSOARG00000001772;ENSOARG00000001865;ENSOARG00000003112;ENSOARG00000003321;ENSOARG00000003352;ENSOARG00000003472;ENSOARG00000003574;ENSOARG00000003659;ENSOARG00000003809;ENSOARG00000003820;ENSOARG00000003850;ENSOARG00000004758;ENSOARG00000004783;ENSOARG00000004875;ENSOARG00000004903;…	;;;;STAR;;;;;;NFIL3;;;;;;;;;;;;;;;;;;;;;;;;;;;;;ID3;;;SQLE;;;;;;;;;;;;;;;;;;;;;;;;;;FURIN;;;;;;;;;;;BAMBI;;SERPINE1;;;;;ANKRD1;;;;;ATF4;;;;;;;;;;;;;;;;;PRKAG3;;;;;;;;;;IL1A;;	0.139% (8/5742)	0.0350518	1.46	NA	NA
Structure and regulation development	16	Cellular process	4.66	GO:0008284	positive regulation of cell population proliferation	Any process that activates or increases the rate or extent of cell proliferation.	1.647% (7/425)	0.0055698	2.25	ENSOARG00000001772;ENSOARG00000006322;ENSOARG00000009999;ENSOARG00000011019;ENSOARG00000011542;ENSOARG00000014239;ENSOARG00000015180	;;;;;;BAMBI	3.059% (13/425)	0.0330916	1.48	NA	NA	0% (0/425)	1	0	NA	NA
Structure and regulation development	16	Cellular process	4	GO:0042127	regulation of cell population proliferation	Any process that modulates the frequency, rate or extent of cell proliferation.	1.403% (11/784)	0.00173513	2.76	ENSOARG00000001772;ENSOARG00000006322;ENSOARG00000008183;ENSOARG00000009090;ENSOARG00000009999;ENSOARG00000011019;ENSOARG00000011542;ENSOARG00000014239;ENSOARG00000015180;ENSOARG00000015319;ENSOARG00000018096	;;;;;;;;BAMBI;;	3.189% (25/784)	0.00211089	2.68	ENSOARG00000001772;ENSOARG00000005179;ENSOARG00000006322;ENSOARG00000007163;ENSOARG00000008478;ENSOARG00000008868;ENSOARG00000009090;ENSOARG00000009999;ENSOARG00000010199;ENSOARG00000011019;ENSOARG00000012896;ENSOARG00000013010;ENSOARG00000014119;ENSOARG00000014239;ENSOARG00000014928;ENSOARG00000015180;ENSOARG00000015241;ENSOARG00000015319;ENSOARG00000017135;ENSOARG00000018096;ENSOARG00000018169;…	;;;;SQLE;;;;;;;;;;;BAMBI;;;;;;;;IL1A;	0.128% (1/784)	0.500092	0.3	NA	NA
Structure and regulation development	16	Cellular process	3	GO:0010646	regulation of cell communication	Any process that modulates the frequency, rate or extent of cell communication. Cell communication is the process that mediates interactions between a cell and its surroundings. Encompasses interactions such as signaling or attachment between one cell and another cell, between a cell and an extracellular matrix, or between a cell and any other aspect of its environment.	0.865% (15/1735)	0.0240321	1.62	NA	NA	1.902% (33/1735)	0.302765	0.52	NA	NA	0.288% (5/1735)	0.00831686	2.08	ENSOARG00000001504;ENSOARG00000007154;ENSOARG00000015908;ENSOARG00000017135;ENSOARG00000018640	;;ANKRD1;;
Structure and regulation development	16	Cellular process	4.14	GO:0010648	negative regulation of cell communication	Any process that decreases the frequency, rate or extent of cell communication. Cell communication is the process that mediates interactions between a cell and its surroundings. Encompasses interactions such as signaling or attachment between one cell and another cell, between a cell and an extracellular matrix, or between a cell and any other aspect of its environment.	1.248% (9/721)	0.010081	2	NA	NA	2.219% (16/721)	0.182677	0.74	NA	NA	0.555% (4/721)	0.00204455	2.69	ENSOARG00000001504;ENSOARG00000007154;ENSOARG00000017135;ENSOARG00000018640	;;;
Structure and regulation development	16	Cellular process	9.21	GO:0033629	negative regulation of cell adhesion mediated by integrin	Any process that stops, prevents, or reduces the frequency, rate, or extent of cell adhesion mediated by integrin.	14.286% (1/7)	0.0352017	1.45	NA	NA	28.571% (2/7)	0.00590374	2.23	ENSOARG00000009090;ENSOARG00000015262	;SERPINE1	0% (0/7)	1	0	NA	NA
Structure and regulation development	16	Cellular process	2.5	GO:0048523	negative regulation of cellular process	Any process that stops, prevents, or reduces the frequency, rate or extent of a cellular process, any of those that are carried out at the cellular level, but are not necessarily restricted to a single cell. For example, cell communication occurs among more than one cell, but occurs at the cellular level.	1.134% (29/2557)	2.75908e-06	5.56	ENSOARG00000001772;ENSOARG00000003352;ENSOARG00000003501;ENSOARG00000005631;ENSOARG00000006322;ENSOARG00000006432;ENSOARG00000007035;ENSOARG00000007839;ENSOARG00000008183;ENSOARG00000009090;ENSOARG00000009999;ENSOARG00000010493;ENSOARG00000010913;ENSOARG00000011019;ENSOARG00000011356;ENSOARG00000014239;ENSOARG00000014364;ENSOARG00000014623;ENSOARG00000015180;ENSOARG00000015319;ENSOARG00000015908;…	;NFIL3;;;;;;;;;;;;;;;PIM1;;BAMBI;;ANKRD1;;;;;;;;	2.346% (60/2557)	0.00487194	2.31	ENSOARG00000001202;ENSOARG00000001504;ENSOARG00000001772;ENSOARG00000003352;ENSOARG00000004758;ENSOARG00000005179;ENSOARG00000005631;ENSOARG00000005757;ENSOARG00000006322;ENSOARG00000007035;ENSOARG00000007154;ENSOARG00000007163;ENSOARG00000007318;ENSOARG00000007690;ENSOARG00000007713;ENSOARG00000008868;ENSOARG00000009090;ENSOARG00000009238;ENSOARG00000009917;ENSOARG00000009999;ENSOARG00000010199;…	;;;NFIL3;;;;;;;;;ID3;;;;;;;;;;;;;;;FURIN;;;;;;;BAMBI;SERPINE1;;;;ANKRD1;;;;ATF4;;;;;;;;;;;;;;;IL1A;	0.313% (8/2557)	8.17473e-05	4.09	ENSOARG00000001504;ENSOARG00000003501;ENSOARG00000007154;ENSOARG00000015908;ENSOARG00000017135;ENSOARG00000018640;ENSOARG00000019441;ENSOARG00000020658	;;;ANKRD1;;;RHOB;
Structure and regulation development	16	Cellular process	8.99	GO:0051782	negative regulation of cell division	Any process that stops, prevents, or reduces the frequency, rate or extent of cell division.	11.111% (1/9)	0.045034	1.35	NA	NA	11.111% (1/9)	0.145401	0.84	NA	NA	11.111% (1/9)	0.00763427	2.12	ENSOARG00000020658	NA
Metabolic process	17	Immune effector process	9.68	GO:0048289	isotype switching to IgE isotypes	The switching of activated B cells from IgM biosynthesis to IgE biosynthesis, accomplished through a recombination process involving an intrachromosomal deletion between switch regions that reside 5' of the IgM and IgE constant region gene segments in the immunoglobulin heavy chain locus.	20% (1/5)	0.0252701	1.6	NA	NA	40% (2/5)	0.00287625	2.54	ENSOARG00000011019;ENSOARG00000020487	;	0% (0/5)	1	0	NA	NA
Metabolic process	17	Immune effector process	7.92	GO:0045191	regulation of isotype switching	Any process that modulates the frequency, rate or extent of isotype switching.	3.846% (1/26)	0.124733	0.9	NA	NA	11.538% (3/26)	0.00988314	2.01	ENSOARG00000009238;ENSOARG00000011019;ENSOARG00000020487	;;	0% (0/26)	1	0	NA	NA
Metabolic process	17	Immune effector process	9.68	GO:0048293	regulation of isotype switching to IgE isotypes	Any process that modulates the frequency, rate or extent of isotype switching to IgE isotypes.	20% (1/5)	0.0252701	1.6	NA	NA	40% (2/5)	0.00287625	2.54	ENSOARG00000011019;ENSOARG00000020487	;	0% (0/5)	1	0	NA	NA
Metabolic process	17	Immune effector process	9.21	GO:0002638	negative regulation of immunoglobulin production	Any process that stops, prevents, or reduces the frequency, rate, or extent of immunoglobulin production.	0% (0/7)	1	0	NA	NA	28.571% (2/7)	0.00590374	2.23	ENSOARG00000009238;ENSOARG00000020487	;	0% (0/7)	1	0	NA	NA
Metabolic process	17	Immune effector process	9.35	GO:0002713	negative regulation of B cell mediated immunity	Any process that stops, prevents, or reduces the frequency, rate, or extent of B cell mediated immunity.	0% (0/7)	1	0	NA	NA	28.571% (2/7)	0.00590374	2.23	ENSOARG00000009238;ENSOARG00000020487	;	0% (0/7)	1	0	NA	NA
Metabolic process	17	Immune effector process	9.35	GO:0002890	negative regulation of immunoglobulin mediated immune response	Any process that stops, prevents, or reduces the frequency, rate, or extent of an immunoglobulin mediated immune response.	0% (0/7)	1	0	NA	NA	28.571% (2/7)	0.00590374	2.23	ENSOARG00000009238;ENSOARG00000020487	;	0% (0/7)	1	0	NA	NA
Structure and regulation development	18	Process	6.04	GO:0007623	circadian rhythm	Any biological process in an organism that recurs with a regularity of approximately 24 hours.	3.03% (3/99)	0.0139718	1.85	NA	NA	6.061% (6/99)	0.0073341	2.13	ENSOARG00000001504;ENSOARG00000003352;ENSOARG00000007318;ENSOARG00000012896;ENSOARG00000016775;ENSOARG00000017131	;NFIL3;ID3;;ATF4;	1.01% (1/99)	0.0811756	1.09	NA	NA
Structure and regulation development	18	Process	8.89	GO:0031649	heat generation	Any homeostatic process in which an organism produces heat, thereby raising its internal temperature.	22.222% (2/9)	0.000899985	3.05	ENSOARG00000013772;ENSOARG00000016593	;	11.111% (1/9)	0.145401	0.84	NA	NA	0% (0/9)	1	0	NA	NA
Structure and regulation development	18	Process	6.6	GO:0019827	stem cell population maintenance	The process by which an organism or tissue maintains a population of stem cells of a single type. This can be achieved by a number of mechanisms: stem cell asymmetric division maintains stem cell numbers; stem cell symmetric division increases them; maintenance of a stem cell niche maintains the conditions for commitment to the stem cell fate for some types of stem cell; stem cells may arise de n…	3.704% (3/81)	0.00810418	2.09	ENSOARG00000005631;ENSOARG00000006322;ENSOARG00000017131	;;	4.938% (4/81)	0.0516043	1.29	NA	NA	0% (0/81)	1	0	NA	NA
Structure and regulation development	18	Process	1.49	GO:0032501	multicellular organismal process	Any biological process, occurring at the level of a multicellular organism, pertinent to its function.	0.827% (27/3265)	0.00249441	2.6	ENSOARG00000001772;ENSOARG00000001865;ENSOARG00000002923;ENSOARG00000003352;ENSOARG00000003501;ENSOARG00000003820;ENSOARG00000005117;ENSOARG00000005631;ENSOARG00000006322;ENSOARG00000008183;ENSOARG00000009090;ENSOARG00000010493;ENSOARG00000011019;ENSOARG00000011356;ENSOARG00000013772;ENSOARG00000014239;ENSOARG00000014623;ENSOARG00000015180;ENSOARG00000015908;ENSOARG00000016593;ENSOARG00000017131;…	;;;NFIL3;;;;;;;;;;;;;;BAMBI;ANKRD1;;;;;;PRKAG3;;	2.236% (73/3265)	0.0055722	2.25	ENSOARG00000000072;ENSOARG00000001504;ENSOARG00000001772;ENSOARG00000001813;ENSOARG00000001865;ENSOARG00000002467;ENSOARG00000003122;ENSOARG00000003352;ENSOARG00000003472;ENSOARG00000003820;ENSOARG00000004758;ENSOARG00000004783;ENSOARG00000005117;ENSOARG00000005179;ENSOARG00000005227;ENSOARG00000005631;ENSOARG00000005724;ENSOARG00000005757;ENSOARG00000006322;ENSOARG00000007082;ENSOARG00000007163;…	;;;;;;;NFIL3;;;;;;;;;;;;;;ID3;;;;;;;;;;;;;;;;;;FURIN;SERPINC1;;;;;;BAMBI;;SERPINE1;;ANKRD1;;;;ATF4;;;;;;;;;;PRKAG3;;;;;;IL1A;;	0.184% (6/3265)	0.0290759	1.54	NA	NA
Structure and regulation development	18	Process	6.86	GO:0051101	regulation of DNA binding	Any process that modulates the frequency, rate or extent of DNA binding. DNA binding is any process in which a gene product interacts selectively with DNA (deoxyribonucleic acid).	4.545% (3/66)	0.00458626	2.34	ENSOARG00000006322;ENSOARG00000009999;ENSOARG00000019189	;;	7.576% (5/66)	0.00559236	2.25	ENSOARG00000006322;ENSOARG00000009999;ENSOARG00000010857;ENSOARG00000020372;ENSOARG00000020422	;;;;	0% (0/66)	1	0	NA	NA
Structure and regulation development	18	Process	0.82	GO:0065007	biological regulation	Any process that modulates a measurable attribute of any biological process, quality or function.	0.683% (44/6442)	0.000967269	3.01	ENSOARG00000001772;ENSOARG00000001865;ENSOARG00000002923;ENSOARG00000003352;ENSOARG00000003501;ENSOARG00000003820;ENSOARG00000005117;ENSOARG00000005631;ENSOARG00000006086;ENSOARG00000006322;ENSOARG00000006432;ENSOARG00000007035;ENSOARG00000007839;ENSOARG00000008183;ENSOARG00000009090;ENSOARG00000009999;ENSOARG00000010116;ENSOARG00000010130;ENSOARG00000010493;ENSOARG00000010913;ENSOARG00000011019;…	;;;NFIL3;;;;;;;;;;;;;;;;;;;;;;;PIM1;;BAMBI;;ANKRD1;;;;;;;;;;PRKAG3;;;	2.018% (130/6442)	0.00251758	2.6	ENSOARG00000000072;ENSOARG00000000115;ENSOARG00000000986;ENSOARG00000001202;ENSOARG00000001269;ENSOARG00000001504;ENSOARG00000001772;ENSOARG00000001865;ENSOARG00000003112;ENSOARG00000003122;ENSOARG00000003321;ENSOARG00000003352;ENSOARG00000003472;ENSOARG00000003574;ENSOARG00000003659;ENSOARG00000003809;ENSOARG00000003820;ENSOARG00000003850;ENSOARG00000004189;ENSOARG00000004758;ENSOARG00000004783;…	;;;;STAR;;;;;;;NFIL3;;;;;;;;;;;;;;;;;;;;;;;;;;;;;;;ID3;;;;SQLE;;;;;ATP7B;;;;;;;;;;;;;;;;;;;;;;;;;FURIN;;SERPINC1;;;;;;;;;;BAMBI;;SERPINE1;;;;;ANKRD1;;;;;ATF4;;;;;;;;;;;;;;;;;PRKAG3;;;;;;;;;;IL1A;;	0.14% (9/6442)	0.0114975	1.94	NA	NA
Structure and regulation development	18	Process	3.41	GO:0065009	regulation of molecular function	Any process that modulates the frequency, rate or extent of a molecular function, an elemental biological activity occurring at the molecular level, such as catalysis or binding.	1.086% (16/1473)	0.00210835	2.68	ENSOARG00000006086;ENSOARG00000006322;ENSOARG00000006432;ENSOARG00000007839;ENSOARG00000008183;ENSOARG00000009090;ENSOARG00000009999;ENSOARG00000010116;ENSOARG00000011356;ENSOARG00000013772;ENSOARG00000015180;ENSOARG00000016593;ENSOARG00000017214;ENSOARG00000019002;ENSOARG00000019189;ENSOARG00000019718	;;;;;;;;;;BAMBI;;;;;PRKAG3	1.901% (28/1473)	0.324718	0.49	NA	NA	0.068% (1/1473)	0.740792	0.13	NA	NA
Structure and regulation development	18	Process	2.09	GO:0023052	signaling	The entirety of a process in which information is transmitted within a biological system. This process begins with an active signal and ends when a cellular response has been triggered.	0.809% (24/2968)	0.00719967	2.14	ENSOARG00000001865;ENSOARG00000002923;ENSOARG00000003501;ENSOARG00000003820;ENSOARG00000006322;ENSOARG00000006432;ENSOARG00000007035;ENSOARG00000008183;ENSOARG00000009090;ENSOARG00000009999;ENSOARG00000010493;ENSOARG00000011019;ENSOARG00000011356;ENSOARG00000011542;ENSOARG00000013772;ENSOARG00000014239;ENSOARG00000014623;ENSOARG00000015180;ENSOARG00000015908;ENSOARG00000016593;ENSOARG00000019002;…	;;;;;;;;;;;;;;;;;BAMBI;ANKRD1;;;;;	2.022% (60/2968)	0.0893747	1.05	NA	NA	0.27% (8/2968)	0.000257905	3.59	ENSOARG00000001504;ENSOARG00000003501;ENSOARG00000007154;ENSOARG00000015908;ENSOARG00000017135;ENSOARG00000018640;ENSOARG00000019441;ENSOARG00000020658	;;;ANKRD1;;;RHOB;
Structure and regulation development	18	Process	3	GO:0023051	regulation of signaling	Any process that modulates the frequency, rate or extent of a signaling process.	0.861% (15/1743)	0.0249641	1.6	NA	NA	1.893% (33/1743)	0.312684	0.5	NA	NA	0.287% (5/1743)	0.00848617	2.07	ENSOARG00000001504;ENSOARG00000007154;ENSOARG00000015908;ENSOARG00000017135;ENSOARG00000018640	;;ANKRD1;;
Structure and regulation development	18	Process	4.14	GO:0023057	negative regulation of signaling	Any process that stops, prevents, or reduces the frequency, rate or extent of a signaling process.	1.243% (9/724)	0.0103443	1.99	NA	NA	2.21% (16/724)	0.186936	0.73	NA	NA	0.552% (4/724)	0.00207639	2.68	ENSOARG00000001504;ENSOARG00000007154;ENSOARG00000017135;ENSOARG00000018640	;;;
Structure and regulation development	18	Process	2.87	GO:0051239	regulation of multicellular organismal process	Any process that modulates the frequency, rate or extent of a multicellular organismal process, the processes pertinent to the function of a multicellular organism above the cellular level; includes the integrated processes of tissues and organs.	1.061% (17/1603)	0.00190091	2.72	ENSOARG00000001772;ENSOARG00000001865;ENSOARG00000003501;ENSOARG00000005117;ENSOARG00000006322;ENSOARG00000008183;ENSOARG00000009090;ENSOARG00000011019;ENSOARG00000011356;ENSOARG00000013772;ENSOARG00000014239;ENSOARG00000015180;ENSOARG00000016593;ENSOARG00000017131;ENSOARG00000017752;ENSOARG00000018096;ENSOARG00000019718	;;;;;;;;;;;BAMBI;;;;;PRKAG3	2.558% (41/1603)	0.00555145	2.26	ENSOARG00000001504;ENSOARG00000001772;ENSOARG00000001865;ENSOARG00000003472;ENSOARG00000004783;ENSOARG00000005117;ENSOARG00000005757;ENSOARG00000006322;ENSOARG00000007318;ENSOARG00000007690;ENSOARG00000008297;ENSOARG00000008576;ENSOARG00000008597;ENSOARG00000009090;ENSOARG00000009238;ENSOARG00000010199;ENSOARG00000010885;ENSOARG00000011019;ENSOARG00000011356;ENSOARG00000012129;ENSOARG00000012778;…	;;;;;;;;ID3;;;;;;;;;;;;FURIN;SERPINC1;;;;BAMBI;;SERPINE1;;;ATF4;;;;;;PRKAG3;;;IL1A;	0.25% (4/1603)	0.035042	1.46	NA	NA
Structure and regulation development	18	Process	4.19	GO:0051241	negative regulation of multicellular organismal process	Any process that stops, prevents, or reduces the frequency, rate or extent of an organismal process, the processes pertinent to the function of an organism above the cellular level; includes the integrated processes of tissues and organs.	1.294% (8/618)	0.0124749	1.9	NA	NA	3.398% (21/618)	0.00229617	2.64	ENSOARG00000004783;ENSOARG00000005117;ENSOARG00000005757;ENSOARG00000007318;ENSOARG00000008297;ENSOARG00000009238;ENSOARG00000011356;ENSOARG00000012778;ENSOARG00000014119;ENSOARG00000014239;ENSOARG00000014928;ENSOARG00000015180;ENSOARG00000015262;ENSOARG00000016593;ENSOARG00000016775;ENSOARG00000017135;ENSOARG00000018096;ENSOARG00000019709;ENSOARG00000020422;ENSOARG00000020487;ENSOARG00000021130	;;;ID3;;;;FURIN;;;;BAMBI;SERPINE1;;ATF4;;;;;;	0.162% (1/618)	0.418419	0.38	NA	NA
Structure and regulation development	18	Process	5.93	GO:0040013	negative regulation of locomotion	Any process that stops, prevents, or reduces the frequency, rate or extent of locomotion of a cell or organism.	2.5% (4/160)	0.00886623	2.05	ENSOARG00000008183;ENSOARG00000009090;ENSOARG00000011356;ENSOARG00000016593	;;;	2.5% (4/160)	0.300065	0.52	NA	NA	0.625% (1/160)	0.128225	0.89	NA	NA
Structure and regulation development	18	Process	8	GO:0050795	regulation of behavior	Any process that modulates the frequency, rate or extent of behavior, the internally coordinated responses (actions or inactions) of whole living organisms (individuals or groups) to internal or external stimuli.	12.5% (2/16)	0.00293202	2.53	ENSOARG00000013772;ENSOARG00000016593	;	6.25% (1/16)	0.24378	0.61	NA	NA	0% (0/16)	1	0	NA	NA
Structure and regulation development	18	Process	2.28	GO:0048519	negative regulation of biological process	Any process that stops, prevents, or reduces the frequency, rate or extent of a biological process. Biological processes are regulated by many means; examples include the control of gene expression, protein modification or interaction with a protein or substrate molecule.	1.136% (32/2818)	4.31571e-07	6.36	ENSOARG00000001772;ENSOARG00000002923;ENSOARG00000003352;ENSOARG00000003501;ENSOARG00000005117;ENSOARG00000005631;ENSOARG00000006322;ENSOARG00000006432;ENSOARG00000007035;ENSOARG00000007839;ENSOARG00000008183;ENSOARG00000009090;ENSOARG00000009999;ENSOARG00000010493;ENSOARG00000010913;ENSOARG00000011019;ENSOARG00000011356;ENSOARG00000013772;ENSOARG00000014239;ENSOARG00000014364;ENSOARG00000014623;…	;;NFIL3;;;;;;;;;;;;;;;;;PIM1;;BAMBI;;ANKRD1;;;;;;;;	2.307% (65/2818)	0.00477126	2.32	ENSOARG00000001202;ENSOARG00000001504;ENSOARG00000001772;ENSOARG00000003352;ENSOARG00000004758;ENSOARG00000004783;ENSOARG00000005117;ENSOARG00000005179;ENSOARG00000005631;ENSOARG00000005757;ENSOARG00000006322;ENSOARG00000007035;ENSOARG00000007154;ENSOARG00000007163;ENSOARG00000007318;ENSOARG00000007690;ENSOARG00000007713;ENSOARG00000008297;ENSOARG00000008868;ENSOARG00000009090;ENSOARG00000009238;…	;;;NFIL3;;;;;;;;;;;ID3;;;;;;;;;;;;;;;;;FURIN;;;;;;;BAMBI;;SERPINE1;;;;ANKRD1;;;;ATF4;;;;;;;;;;;;;;;IL1A;	0.284% (8/2818)	0.000173097	3.76	ENSOARG00000001504;ENSOARG00000003501;ENSOARG00000007154;ENSOARG00000015908;ENSOARG00000017135;ENSOARG00000018640;ENSOARG00000019441;ENSOARG00000020658	;;;ANKRD1;;;RHOB;
Structure and regulation development	18	Process	1.96	GO:0048518	positive regulation of biological process	Any process that activates or increases the frequency, rate or extent of a biological process. Biological processes are regulated by many means; examples include the control of gene expression, protein modification or interaction with a protein or substrate molecule.	0.842% (27/3207)	0.00186877	2.73	ENSOARG00000001772;ENSOARG00000001865;ENSOARG00000002923;ENSOARG00000003352;ENSOARG00000005631;ENSOARG00000006322;ENSOARG00000008183;ENSOARG00000009090;ENSOARG00000009999;ENSOARG00000010116;ENSOARG00000010130;ENSOARG00000010493;ENSOARG00000010913;ENSOARG00000011019;ENSOARG00000011356;ENSOARG00000011542;ENSOARG00000013772;ENSOARG00000014239;ENSOARG00000014623;ENSOARG00000015180;ENSOARG00000015319;…	;;;NFIL3;;;;;;;;;;;;;;;;BAMBI;;ANKRD1;;;;;	2.214% (71/3207)	0.00833771	2.08	ENSOARG00000000072;ENSOARG00000001202;ENSOARG00000001269;ENSOARG00000001504;ENSOARG00000001772;ENSOARG00000001865;ENSOARG00000003112;ENSOARG00000003352;ENSOARG00000003472;ENSOARG00000003574;ENSOARG00000003850;ENSOARG00000004189;ENSOARG00000004783;ENSOARG00000004947;ENSOARG00000005227;ENSOARG00000005619;ENSOARG00000005631;ENSOARG00000005757;ENSOARG00000006322;ENSOARG00000007082;ENSOARG00000007163;…	;;STAR;;;;;NFIL3;;;;;;;;;;;;;;ID3;;;;;;;;;;;;;;;;;;;;;FURIN;;;;;;;BAMBI;;SERPINE1;;ANKRD1;;;;ATF4;;;;;;;;;;;;IL1A;	0.156% (5/3207)	0.102654	0.99	NA	NA
Structure and regulation development	18	Process	0.93	GO:0050789	regulation of biological process	Any process that modulates the frequency, rate or extent of a biological process. Biological processes are regulated by many means; examples include the control of gene expression, protein modification or interaction with a protein or substrate molecule.	0.726% (44/6057)	0.00014585	3.84	ENSOARG00000001772;ENSOARG00000001865;ENSOARG00000002923;ENSOARG00000003352;ENSOARG00000003501;ENSOARG00000003820;ENSOARG00000005117;ENSOARG00000005631;ENSOARG00000006086;ENSOARG00000006322;ENSOARG00000006432;ENSOARG00000007035;ENSOARG00000007839;ENSOARG00000008183;ENSOARG00000009090;ENSOARG00000009999;ENSOARG00000010116;ENSOARG00000010130;ENSOARG00000010493;ENSOARG00000010913;ENSOARG00000011019;…	;;;NFIL3;;;;;;;;;;;;;;;;;;;;;;;PIM1;;BAMBI;;ANKRD1;;;;;;;;;;PRKAG3;;;	2.113% (128/6057)	0.000249975	3.6	ENSOARG00000000072;ENSOARG00000000115;ENSOARG00000000986;ENSOARG00000001202;ENSOARG00000001269;ENSOARG00000001504;ENSOARG00000001772;ENSOARG00000001865;ENSOARG00000003112;ENSOARG00000003321;ENSOARG00000003352;ENSOARG00000003472;ENSOARG00000003574;ENSOARG00000003659;ENSOARG00000003809;ENSOARG00000003820;ENSOARG00000003850;ENSOARG00000004189;ENSOARG00000004758;ENSOARG00000004783;ENSOARG00000004875;…	;;;;STAR;;;;;;NFIL3;;;;;;;;;;;;;;;;;;;;;;;;;;;;;;;ID3;;;;SQLE;;;;;;;;;;;;;;;;;;;;;;;;;;;;;FURIN;;SERPINC1;;;;;;;;;;BAMBI;;SERPINE1;;;;;ANKRD1;;;;;ATF4;;;;;;;;;;;;;;;;;PRKAG3;;;;;;;;;;IL1A;;	0.149% (9/6057)	0.00660058	2.18	ENSOARG00000001504;ENSOARG00000003501;ENSOARG00000004189;ENSOARG00000007154;ENSOARG00000015908;ENSOARG00000017135;ENSOARG00000018640;ENSOARG00000019441;ENSOARG00000020658	;;;;ANKRD1;;;RHOB;

## Sheet: Supp Table 6
Supplementary Table 6: The main biological processes of differentially expressed genes (DEG) after treatment with bisphenol A (BPA) or bisphenol S (BPS).
After 1 hour of treatment, in the presence or absence (control) of BPA or BPS at 50 μM, GC (6 replicates / condition) were an RNA-seq analysis made it possible to obtain a list of differential expression genes (DEG; p ≤ 0.05).
Biological processes from gene ontology (GO; p ≤ 0.01) terms was obtained using ViSEAGO.
The table shows the 20 GO, corresponding to biological functions, the most disturbed by BPA or BPS.
The logarithmic threshold p-value was set at 2, corresponding to a p-value of 0.01.
Comparative conditions	Biological process	n DEG / process	GO.ID	GO term	pvalue	-log10 pvalue	n DEG / GO term
Control vs BPA	Metabolic process	76	GO:0031327	negative regulation of cellular biosynthetic process	6.25886e-06	5.2	31
Control vs BPA	Metabolic process	76	GO:2000113	negative regulation of cellular macromolecule biosynthetic process	7.01591e-06	5.15	30
Control vs BPA	Metabolic process	76	GO:0009890	negative regulation of biosynthetic process	7.33791e-06	5.13	31
Control vs BPA	Metabolic process	76	GO:0010558	negative regulation of macromolecule biosynthetic process	8.03186e-06	5.1	30
Control vs BPA	Metabolic process	76	GO:0031324	negative regulation of cellular metabolic process	9.95818e-06	5	45
Control vs BPA	Metabolic process	76	GO:0031326	regulation of cellular biosynthetic process	1.25789e-05	4.9	61
Control vs BPA	Metabolic process	76	GO:0009892	negative regulation of metabolic process	1.63449e-05	4.79	50
Control vs BPA	Metabolic process	76	GO:0009889	regulation of biosynthetic process	1.80923e-05	4.74	61
Control vs BPA	Metabolic process	76	GO:0051172	negative regulation of nitrogen compound metabolic process	2.47297e-05	4.61	41
Control vs BPA	Metabolic process	76	GO:0045934	negative regulation of nucleobase-containing compound metabolic process	2.6932e-05	4.57	29
Control vs BPA	Transcription regulation	53	GO:0000122	negative regulation of transcription by RNA polymerase II	2.65466e-06	5.58	23
Control vs BPA	Transcription regulation	53	GO:0006357	regulation of transcription by RNA polymerase II	8.06912e-06	5.09	37
Control vs BPA	Transcription regulation	53	GO:0045892	negative regulation of transcription, DNA-templated	8.40124e-06	5.08	27
Control vs BPA	Transcription regulation	53	GO:1902679	negative regulation of RNA biosynthetic process	8.90892e-06	5.05	27
Control vs BPA	Transcription regulation	53	GO:1903507	negative regulation of nucleic acid-templated transcription	8.90892e-06	5.05	27
Control vs BPA	Transcription regulation	53	GO:0006355	regulation of transcription, DNA-templated	1.86606e-05	4.73	53
Control vs BPA	Transcription regulation	53	GO:1903506	regulation of nucleic acid-templated transcription	1.92797e-05	4.71	53
Control vs BPA	Transcription regulation	53	GO:2001141	regulation of RNA biosynthetic process	1.95963e-05	4.71	53
Control vs BPA	Transcription regulation	53	GO:0006366	transcription by RNA polymerase II	2.64176e-05	4.58	37
Control vs BPA	Structure development	35	GO:0009888	tissue development	1.385e-05	4.86	35
Control vs BPS	Cellular communication	9	GO:0071495	cellular response to endogenous stimulus	2.59651e-06	5.59	6
Control vs BPS	Cellular communication	9	GO:0009719	response to endogenous stimulus	4.01192e-06	5.4	6
Control vs BPS	Cellular communication	9	GO:1901701	cellular response to oxygen-containing compound	2.12443e-05	4.67	5
Control vs BPS	Cellular communication	9	GO:0007167	enzyme linked receptor protein signaling pathway	2.34646e-05	4.63	5
Control vs BPS	Cellular communication	9	GO:0070887	cellular response to chemical stimulus	2.70011e-05	4.57	7
Control vs BPS	Cellular communication	9	GO:1901700	response to oxygen-containing compound	7.37378e-05	4.13	5
Control vs BPS	Cellular communication	9	GO:0007169	transmembrane receptor protein tyrosine kinase signaling pathway	7.81213e-05	4.11	4
Control vs BPS	Cellular communication	9	GO:0071310	cellular response to organic substance	9.99173e-05	4	6
Control vs BPS	Cellular communication	9	GO:0006950	response to stress	0.000137263	3.86	7
Control vs BPS	Cellular communication	9	GO:0042221	response to chemical	0.000142722	3.85	7
Control vs BPS	Cellular communication	9	GO:0007165	signal transduction	0.000147061	3.83	8
Control vs BPS	Cellular communication	9	GO:0071560	cellular response to transforming growth factor beta stimulus	0.000154449	3.81	3
Control vs BPS	Cellular communication	9	GO:0071559	response to transforming growth factor beta	0.000172305	3.76	3
Control vs BPS	Cellular communication	9	GO:0071496	cellular response to external stimulus	0.00024762	3.61	3
Control vs BPS	Cellular communication	9	GO:0035690	cellular response to drug	0.000242962	3.61	3
Control vs BPS	Cellular communication	9	GO:0023052	signaling	0.000257905	3.59	8
Control vs BPS	Cellular communication	9	GO:0010033	response to organic substance	0.000275401	3.56	6
Control vs BPS	Cellular communication	9	GO:0007154	cell communication	0.000280746	3.55	8
Control vs BPS	Cellular process	8	GO:0048523	negative regulation of cellular process	8.17473e-05	4.09	8
Control vs BPS	Cellular process	8	GO:0048519	negative regulation of biological process	0.000173097	3.76	8
BPA vs BPS	Metabolic process	32	GO:0051172	negative regulation of nitrogen compound metabolic process	1.07227e-06	6.6	21
BPA vs BPS	Metabolic process	32	GO:0010605	negative regulation of macromolecule metabolic process	3.38121e-05	5.97	22
BPA vs BPS	Metabolic process	32	GO:0009892	negative regulation of metabolic process	0.00167932	5.9	23
BPA vs BPS	Metabolic process	32	GO:0031324	negative regulation of cellular metabolic process	0.00220163	5.89	21
BPA vs BPS	Metabolic process	32	GO:0051171	regulation of nitrogen compound metabolic process	0.000100107	5.42	32
BPA vs BPS	Cellular process	32	GO:0080090	regulation of primary metabolic process	0.00712649	5.16	32
BPA vs BPS	Cellular process	32	GO:2000113	negative regulation of cellular macromolecule biosynthetic process	0.00712649	4.94	14
BPA vs BPS	Transcription regulation	17	GO:0010558	negative regulation of macromolecule biosynthetic process	6.86096e-05	4.9	14
BPA vs BPS	Transcription regulation	17	GO:0031327	negative regulation of cellular biosynthetic process	1.29568e-06	4.71	14
BPA vs BPS	Transcription regulation	17	GO:0048519	negative regulation of biological process	0.000899985	6.36	32
BPA vs BPS	Transcription regulation	17	GO:0048523	negative regulation of cellular process	0.00234415	5.56	29
BPA vs BPS	Transcription regulation	17	GO:0045892	negative regulation of transcription, DNA-templated	0.000178726	5.73	14
BPA vs BPS	Transcription regulation	17	GO:0000122	negative regulation of transcription by RNA polymerase II	1.27568e-05	5.72	12
BPA vs BPS	Transcription regulation	17	GO:1902679	negative regulation of RNA biosynthetic process	4.64585e-05	5.72	14
BPA vs BPS	Transcription regulation	17	GO:1903507	negative regulation of nucleic acid-templated transcription	0.000194681	5.72	14
BPA vs BPS	Transcription regulation	17	GO:0006357	regulation of transcription by RNA polymerase II	0.000181537	5.2	17
BPA vs BPS	Transcription regulation	17	GO:0006366	transcription by RNA polymerase II	1.9051e-06	4.89	17
BPA vs BPS	Cellular communication	7	GO:0007519	skeletal muscle tissue development	0.000463143	5.34	6
BPA vs BPS	Cellular communication	7	GO:0060538	skeletal muscle organ development	0.000733279	5.25	6
BPA vs BPS	Cellular communication	7	GO:0007517	muscle organ development	0.00293202	4.9	7

## Sheet: Supp Table 7
Supplementary Table 7A: Comparison of gene expression at a given culture time between treatments. Gene expression is presented as mean ± SEM and normalized to the control at 12 h (different letters indicate a significant difference between treatments).
	12h			24h			48h
Genes	control	BPA 50 µM	BPS 50 µM	control	BPA 50 µM	BPS 50 µM	control	BPA 50 µM	BPS 50 µM
CHAC1	1.00 ± 0.09 a	1.93 ± 0.13 b	1.66 ± 0.10 b	1.09 ± 0.05 a	1.33 ± 0.14 a	1.36 ± 0.16 a	1.89 ± 0.19 a	1.53 ± 0.18 a	1.53 ± 0.14 a
JUN	1.00 ± 0.16 a	1.22 ± 0.16 a	1.27 ± 0.14 a	1.40 ± 0.11 a	1.64 ± 0.19 a	1.40 ± 0.18 a	1.07 ± 0.10 a	1.25 ± 0.13 a	1.53 ± 0.13 b
LSMEM1	1.00 ± 0.11 a	1.66 ± 0.13 b	1.50 ± 0.15 b	1.18 ± 0.08 a	1.65 ± 0.16 b	1.63 ± 0.12 b	1.64 ± 0.14 a	1.73 ± 0.22 a	1.71 ± 0.12 a
NR4A1	1.00 ± 0.12 a	0.77 ± 0.08 a	0.79 ± 0.08 a	1.50 ± 0.16 a	0.99 ± 0.15 b	0.99 ± 0.20 b	1.87 ± 0.32 a	1.07 ± 0.13 b	1.08 ± 0.11 b
TXNIP	1.00 ± 0.08 a	0.84 ± 0.05 ab	0.78 ± 0.05 b	1.21 ± 0.12 a	1.19 ± 0.08 a	1.13 ± 0.06 a	1.12 ± 0.07 a	1.41 ± 0.07 b	1.39 ± 0.08 b
ARRDC4	1.00 ± 0.15 a	0.76 ± 0.06 a	0.73 ± 0.06 a	1.32 ± 0.09 a	1.21 ± 0.07 a	1.08 ± 0.10 a	1.64 ± 0.15 a	1.63 ± 0.13 a	1.60 ± 0.15 a
KLF10	1.00 ± 0.08 a	0.93 ± 0.05 a	0.96 ± 0.05 a	1.26 ± 0.06 a	1.13 ± 0.06 a	1.11 ± 0.07 a	1.25 ± 0.17 a	1.44 ± 0.18 a	1.26 ± 0.21 a
LIF	1.00 ± 0.19 a	0.54 ± 0.07 a	0.57 ± 0.07 a	1.66 ± 0.30 a	0.77 ± 0.10 b	0.71 ± 0.14 b	3.72 ± 0.36 a	1.70 ± 0.23 b	1.76 ± 0.33 b
KLF9	1.00 ± 0.12 a	0.54 ± 0.04 b	0.57 ± 0.07 b	2.01 ± 0.26 a	1.12 ± 0.18 b	1.33 ± 0.34 ab	4.19 ± 0.58 a	2.98 ± 0.26 a	2.60 ± 0.30 b
KLF11	1.00 ± 0.10 a	0.97 ± 0.12 a	1.01 ± 0.15 a	1.00 ± 0.13 a	1.02 ± 0.11 a	1.18 ± 0.12 a	1.13 ± 0.11 a	1.10 ± 0.08 a	1.08 ± 0.12 a
EGR3	1.00 ± 0.09 a	0.84 ± 0.05 a	0.79 ± 0.05 a	1.22 ± 0.17 a	0.81 ± 0.12 a	0.85 ± 0.21 a	1.27 ± 0.16 a	1.09 ± 0.11 a	0.99 ± 0.12 a
NOTCH1	1.00 ± 0.11 a	1.52 ± 0.12 b	1.64 ± 0.16 b	1.63 ± 0.24 a	1.91 ± 0.27 a	1.75 ± 0.26 a	2.32 ± 0.33 a	2.12 ± 0.28 a	2.29 ± 0.28 a
Supplementary Table 7B: Comparison of gene expression for a given treatment between culture times. Gene expression is presented as mean ± SEM and normalized to the control at 12 h (different letters indicate a significant difference between culture times).
	control			BPA 50 µM			BPS 50µM
Genes	12h	24h	48h	12h	24h	48h	12h	24h	48h
CHAC1	1.00 ± 0.09 a	1.09 ± 0.05 a	1.89 ± 0.19 b	1.93 ± 0.13 a	1.33 ± 0.14 b	1.53 ± 0.18 b	1.66 ± 0.10 a	1.36 ± 0.16 a	1.53 ± 0.14 a
JUN	1.00 ± 0.16 a	1.40 ± 0.11 a	1.07 ± 0.10 a	1.22 ± 0.16 a	1.64 ± 0.19 a	1.25 ± 0.13 a	1.27 ± 0.14 a	1.40 ± 0.18 a	1.53 ± 0.13 a
LSMEM1	1.00 ± 0.11 a	1.18 ± 0.08 a	1.64 ± 0.14 b	1.66 ± 0.13 a	1.65 ± 0.16a	1.73 ± 0.22 a	1.50 ± 0.15 a	1.63 ± 0.12 a	1.71 ± 0.12 a
NR4A1	1.00 ± 0.12 a	1.50 ± 0.16 b	1.87 ± 0.32 b	0.77 ± 0.08 a	0.99 ± 0.15 ab	1.07 ± 0.13 b	0.79 ± 0.08 a	0.99 ± 0.20 a	1.08 ± 0.11 a
TXNIP	1.00 ± 0.08 a	1.21 ± 0.12 a	1.12 ± 0.07 a	0.84 ± 0.05 a	1.19 ± 0.08 b	1.41 ± 0.07 b	0.78 ± 0.05 a	1.13 ± 0.06 b	1.39 ± 0.08 b
ARRDC4	1.00 ± 0.15 a	1.32 ± 0.09 ab	1.64 ± 0.15 b	0.76 ± 0.06 a	1.21 ± 0.07 b	1.63 ± 0.13 c	0.73 ± 0.06 a	1.08 ± 0.10 b	1.60 ± 0.15 c
KLF10	1.00 ± 0.08 a	1.26 ± 0.06 a	1.25 ± 0.17 ab	0.93 ± 0.05 a	1.13 ± 0.06 b	1.44 ± 0.18 b	0.96 ± 0.05 a	1.11 ± 0.07 a	1.26 ± 0.21 a
LIF	1.00 ± 0.19 a	1.66 ± 0.30 a	3.72 ± 0.36 b	0.54 ± 0.07 a	0.77 ± 0.10 a	1.70 ± 0.23 b	0.57 ± 0.07 a	0.71 ± 0.14 a	1.76 ± 0.33 b
KLF9	1.00 ± 0.12 a	2.01 ± 0.26 b	4.19 ± 0.58 c	0.54 ± 0.04 a	1.12 ± 0.18 b	2.98 ± 0.26 c	0.57 ± 0.07 a	1.33 ± 0.34 b	2.60 ± 0.30 c
KLF11	1.00 ± 0.10 a	1.00 ± 0.13 a	1.13 ± 0.11 a	0.97 ± 0.12 a	1.02 ± 0.11 a	1.10 ± 0.08 a	1.01 ± 0.15 a	1.18 ± 0.12 a	1.08 ± 0.12 a
EGR3	1.00 ± 0.09 a	1.22 ± 0.17 a	1.27 ± 0.16 a	0.84 ± 0.05 a	0.81 ± 0.12 ab	1.09 ± 0.11 b	0.79 ± 0.05 a	0.85 ± 0.21 a	0.99 ± 0.12 a
NOTCH1	1.00 ± 0.11 a	1.63 ± 0.24 ab	2.32 ± 0.33 b	1.52 ± 0.12 a	1.91 ± 0.27 a	2.12 ± 0.28 a	1.64 ± 0.16 a	1.75 ± 0.26 ab	2.29 ± 0.28 b
